# Supplementary material for: Genome-Wide Epistatic Network Analyses of Semantic Fluency in Older Adults
Source: Int J Mol Sci. 2024 May 11;25(10):5257. doi: 10.3390/ijms25105257 (PMC11120839; doi:10.3390/ijms25105257)
Supplement: Supplementary file 1 [file ijms-25-05257-s001.zip]

Archive with 6 entries (6 files):
- Supplementary Table S1 GWAS fluency.xlsx
- Supplementary Table S2 Res_moduleTrait.xlsx
- Supplementary Table S3_GeneTurquoise.xlsx
- Supplementary Table S4_GeneBlue.xlsx
- Supplementary Table S5_GWAS catalog Turquoise.xlsx
- Supplementary Table S6_GWAS catalog Blue.xlsx
