# Supplementary material for: Genome-Wide Epistatic Network Analyses of Semantic Fluency in Older Adults
Source: Int J Mol Sci. 2024 May 11;25(10):5257. doi: 10.3390/ijms25105257 (PMC11120839; doi:10.3390/ijms25105257)
Supplement: Supplementary file 1 [file ijms-25-05257-s001.zip › Supplementary Table S1 GWAS fluency.xlsx]

## Sheet: Supplementary Table S1 GWAS flu
SNP	N	SCORE	VAR	PVAL	position	chrom	maf
rs3749683	2260	-114.004	418.603	2.52e-08	79095145	5	0.071977
rs880179	2261	-110.539	410.264	4.83e-08	79096053	5	0.0713829
rs16877206	2260	-108.272	465.495	5.21e-07	79091514	5	0.0803838
rs16902350	2261	-104.304	482.105	2.03e-06	35625482	5	0.0618073
rs76918654	2261	-48.855	107.964	2.58e-06	46970372	6	0.0166205
rs57516403	2256	-101.665	479.867	3.47e-06	35625299	5	0.061793
rs55668426	2257	163.768	1254.78	3.78e-06	54952406	1	0.227273
rs12539925	2260	-146.186	1013.46	4.39e-06	153561830	7	0.17605
rs72881480	2260	-103.693	533.629	7.16e-06	68202554	6	0.0808102
rs113296667	2261	-103.77	537.429	7.6e-06	68232235	6	0.0831202
rs3916441	2261	190.202	1808	7.71e-06	131369241	5	0.484112
rs3763115	2261	189.981	1806.48	7.83e-06	131364181	5	0.48029
rs6596051	2261	189.981	1806.48	7.83e-06	131363937	5	0.48029
rs75336718	2257	-81.2759	331.142	7.96e-06	121095574	6	0.0571093
rs62131031	2261	132.735	883.545	7.99e-06	48705354	19	0.158641
rs4705841	2261	189.733	1810.12	8.21e-06	131364510	5	0.482208
rs10811051	2260	-183.463	1700.88	8.65e-06	18861021	9	0.457587
rs6869247	2261	-146.101	1090.18	9.65e-06	37986588	5	0.197251
rs17674015	2261	173.362	1564.1	1.17e-05	131361778	5	0.322075
rs1934586	2261	146.395	1115.98	1.17e-05	245969321	1	0.210723
rs16868868	2258	48.3891	122.175	1.2e-05	39437999	5	0.0196246
rs2957406	2261	140.839	1038.56	1.24e-05	51672812	17	0.203921
rs6605249	2261	146.215	1130.68	1.37e-05	245969003	1	0.215824
rs72892825	2258	-103.993	574.98	1.45e-05	68129100	6	0.0869426
rs13277322	2261	149.417	1189.43	1.47e-05	50296669	8	0.219156
rs11243373	2256	134.134	958.79	1.48e-05	134238300	9	0.172753
rs1368771	2260	-173.882	1614.58	1.51e-05	18848066	9	0.396206
rs77578043	2258	-56.1131	169.599	1.64e-05	132169307	6	0.0184435
rs7828647	2256	147.993	1181.2	1.66e-05	50294735	8	0.218296
rs10963811	2259	-177.544	1704.53	1.71e-05	18858366	9	0.454168
rs7680144	2257	175.351	1664.51	1.72e-05	165607255	4	0.40815
rs2904979	2253	92.9971	469.707	1.78e-05	65000719	11	0.0847584
rs56172439	2261	-107.029	623.909	1.83e-05	74039604	2	0.0952685
rs3846727	2261	182.399	1812.73	1.84e-05	131359678	5	0.485084
rs7736262	2261	173.108	1633.22	1.84e-05	29289368	5	0.374574
rs2940629	2258	137.426	1032.03	1.89e-05	51679272	17	0.201152
rs993764	2256	137.965	1041.27	1.91e-05	116255188	5	0.172255
rs75272847	2261	-54.8103	165.22	2.01e-05	132195394	6	0.0179028
rs76770610	2260	-54.7394	165.217	2.06e-05	132195063	6	0.0179066
rs1275461	2259	165.163	1509.82	2.13e-05	122127714	8	0.33102
rs2156561	2261	-50.4111	141.318	2.23e-05	76049608	18	0.0207845
rs779140	2256	136.586	1038.7	2.26e-05	116261466	5	0.172226
rs72892845	2260	-101.554	574.589	2.27e-05	68132209	6	0.086887
rs609658	2257	100.468	564.205	2.34e-05	84408808	9	0.094811
rs113087224	2261	-80.8713	365.668	2.35e-05	68527287	6	0.0569998
rs2817510	2261	109.345	669.089	2.37e-05	245969011	1	0.109548
rs10478998	2254	173.889	1703.85	2.52e-05	131516531	5	0.418269
rs7552664	2261	-152.418	1313.19	2.6e-05	12277967	1	0.266461
rs6536847	2256	172.713	1689.57	2.65e-05	165614650	4	0.429181
rs1968574	2259	-151.034	1292.99	2.67e-05	63120446	17	0.224366
rs2871807	2251	97.1171	535.906	2.73e-05	28416855	1	0.080621
rs3749756	2259	172.62	1697.57	2.79e-05	131534499	5	0.420166
rs7855681	2259	-172.674	1699.77	2.81e-05	18855498	9	0.453315
rs66940115	2261	134.852	1041.09	2.92e-05	116266188	5	0.171785
rs7718266	2259	168.976	1635.25	2.93e-05	29277578	5	0.375906
rs2836344	2259	-154.36	1368.6	3.01e-05	39737626	21	0.286719
rs2503344	2261	69.0345	273.82	3.02e-05	22830540	13	0.0450767
rs6451353	2261	-142.995	1175.08	3.03e-05	37972622	5	0.21628
rs6868674	2258	-89.9693	466.942	3.13e-05	35643634	5	0.0593943
rs73770505	2260	-68.7304	272.727	3.16e-05	124984171	6	0.0353794
rs25887	2260	172.074	1714.69	3.25e-05	131416061	5	0.452249
rs2965779	2261	158.738	1462.37	3.31e-05	57819724	16	0.309463
rs80047215	2261	89.3507	463.8	3.34e-05	35649665	5	0.0596633
rs72839606	2261	-138.779	1122.25	3.43e-05	51663791	17	0.215747
rs75365900	2260	106.086	656.173	3.45e-05	152810929	5	0.114794
rs28532940	2260	68.2122	271.33	3.46e-05	22831455	13	0.0434783
rs6596048	2260	176.004	1808.15	3.49e-05	131354094	5	0.483163
rs10065787	2261	170.616	1699.86	3.5e-05	131436486	5	0.411777
rs12117864	2260	95.8769	539.021	3.63e-05	28417367	1	0.080793
rs2314137	2244	160.519	1515.03	3.72e-05	162265796	4	0.323126
rs58575680	2261	-87.8909	454.488	3.74e-05	61911919	18	0.0820371
rs11037741	2254	170.487	1714.1	3.82e-05	43952796	11	0.439543
rs7287869	2258	-105.594	658.119	3.85e-05	45697923	22	0.0989761
rs1530352	2259	-147.91	1293.31	3.91e-05	63120836	17	0.224259
rs76733178	2261	-98.7257	576.976	3.96e-05	68212778	6	0.0875772
rs80104202	2260	-98.7772	578.037	3.98e-05	68214661	6	0.0880785
rs2236947	2260	-173.166	1781.23	4.08e-05	50371432	3	0.466219
rs74968071	2260	-64.8091	249.73	4.11e-05	36231862	6	0.0371002
rs4689519	2254	119.534	853.785	4.3e-05	4425620	4	0.151719
rs4563321	2261	-151.205	1366.58	4.31e-05	39740180	21	0.286293
rs80093220	2250	-58.8008	206.688	4.31e-05	108751602	9	0.0271716
rs1554516	2259	96.9352	562.969	4.4e-05	181895624	4	0.0872068
rs820077	2254	138.63	1153.78	4.48e-05	35033854	6	0.211066
rs2818075	2261	135.81	1108.26	4.51e-05	68301978	6	0.195842
rs12502646	2257	171.127	1761.03	4.54e-05	165658642	4	0.491149
rs72808077	2256	133.073	1066.57	4.61e-05	116267089	5	0.176383
rs2301579	2260	168.003	1700.25	4.61e-05	131553340	5	0.427521
rs1401823	2261	130.62	1027.81	4.62e-05	50290167	8	0.181586
rs1460973	2261	127.966	989.071	4.72e-05	20994145	8	0.185462
rs554122	2259	-115.247	803.366	4.78e-05	65033874	11	0.145753
rs12662074	2261	-67.2986	274.181	4.82e-05	125001627	6	0.0354784
rs79028524	2257	-40.6208	100.245	4.97e-05	95011897	3	0.0213356
rs114337151	2261	-41.8275	106.509	5.06e-05	95177030	3	0.0229065
rs56284346	2259	-40.0496	97.6835	5.07e-05	75086602	13	0.0117371
rs1858783	2260	-114.862	803.494	5.07e-05	65042941	11	0.145949
rs115988290	2261	-30.3176	55.9972	5.09e-05	94082096	3	0.0132112
rs17052251	2260	-66.8597	272.853	5.17e-05	125004120	6	0.0354859
rs7968619	2261	121.743	906.094	5.24e-05	69542338	12	0.160984
rs79790882	2260	47.8459	140.176	5.32e-05	103493441	9	0.0176897
rs9645821	2258	97.0369	576.675	5.33e-05	60269064	12	0.0933632
rs116456750	2258	-40.4212	100.18	5.38e-05	94976807	3	0.020188
rs1675198	2237	-83.7588	431.411	5.52e-05	81661006	6	0.0679371
rs10757104	2261	107.277	708.02	5.54e-05	19901220	9	0.108779
rs2287673	2253	-97.482	585.078	5.57e-05	79088995	5	0.0979492
rs72694038	2255	168.741	1755.16	5.63e-05	165659651	4	0.491236
rs7871596	2260	-165.896	1697.03	5.65e-05	71657397	9	0.466212
rs12497618	2261	-66.594	273.52	5.66e-05	99188553	3	0.0452899
rs28422802	2261	-103.596	669.156	6.21e-05	90422871	14	0.106009
rs76619918	2260	-78.539	386.512	6.47e-05	23700559	14	0.0602089
rs228039	2261	-131.227	1079.31	6.49e-05	44072193	21	0.198529
rs11141482	2254	-112.065	788.922	6.61e-05	89286335	9	0.11798
rs7718659	2258	161.067	1630.66	6.65e-05	29277556	5	0.375507
rs75097661	2261	-112.839	800.705	6.67e-05	144560611	7	0.113065
rs10003505	2255	158.086	1571.87	6.68e-05	162250538	4	0.343823
rs1356758	2259	127.999	1030.74	6.7e-05	50287180	8	0.181459
rs7639314	2260	137.275	1186.35	6.73e-05	142603110	3	0.216585
rs17389528	2261	-139.304	1223	6.79e-05	37940532	5	0.221926
rs67536876	2261	137.189	1186.9	6.83e-05	142602700	3	0.216645
rs73232758	2260	137.015	1185.72	6.92e-05	142600675	3	0.216663
rs11774195	2260	135.606	1163	7e-05	50392399	8	0.213129
rs34018081	2259	-137.986	1204.76	7.03e-05	79108536	5	0.220682
rs1942373	2257	-113.822	820.6	7.09e-05	69274161	18	0.136529
rs73048902	2259	-53.2033	179.4	7.12e-05	49712716	19	0.0230228
rs6904182	2261	-49.4057	154.922	7.21e-05	166140763	6	0.0186448
rs1484019	2210	-148.252	1395.94	7.25e-05	173287422	4	0.281974
rs4932597	2257	-130.668	1085.17	7.29e-05	92537617	15	0.180849
rs10064652	2261	-145.171	1340.32	7.33e-05	50326227	5	0.23572
rs11953292	2261	-157.773	1584.49	7.38e-05	25573190	5	0.351023
rs529802	2260	131.334	1098.64	7.42e-05	103940088	8	0.195054
rs682651	2260	131.619	1103.63	7.43e-05	103947858	8	0.195652
rs1862582	2258	-138.569	1223.31	7.44e-05	37941205	5	0.221985
rs13159731	2260	159.049	1612.05	7.45e-05	165894060	5	0.408355
rs10952450	2260	-126.221	1016.87	7.55e-05	153556499	7	0.178114
rs72814071	2258	-32.9764	69.5205	7.65e-05	163469420	5	0.0136461
rs1304732	2261	-108.306	750.035	7.66e-05	37986493	5	0.1185
rs869778	2261	96.3455	593.954	7.71e-05	86010243	2	0.0933902
rs668735	2254	-111.817	801.496	7.83e-05	65045725	11	0.14582
rs10521052	2257	47.0225	141.863	7.88e-05	103488590	9	0.0178114
rs4794452	2261	-145.238	1354.23	7.92e-05	51663910	17	0.281696
rs475121	2258	90.5888	527.577	8.01e-05	84411646	9	0.0866923
rs56056707	2249	164.15	1733.07	8.04e-05	165611373	4	0.498288
rs8091911	2260	53.8265	186.44	8.08e-05	13810828	18	0.0274936
rs471933	2260	-131.313	1111.03	8.16e-05	100863354	11	0.192496
rs17582753	2253	163.212	1716.78	8.18e-05	165618371	4	0.495941
rs9593331	2261	-120.695	938.863	8.18e-05	79082685	13	0.156936
rs28723511	2252	163.458	1723.2	8.23e-05	165614870	4	0.495194
rs75010523	2261	-80.624	419.932	8.34e-05	62176945	2	0.0628998
rs38978	2261	131.774	1123.87	8.47e-05	153593372	7	0.201386
rs113314512	2261	-56.5859	207.304	8.49e-05	108739013	9	0.0274877
rs75730771	2261	-56.5859	207.304	8.49e-05	108740189	9	0.0274995
rs9342657	2261	-137.598	1228.77	8.66e-05	68364866	6	0.22427
rs73033135	2261	-47.2419	144.855	8.67e-05	170422962	6	0.022272
rs66951235	2258	-128.247	1067.63	8.67e-05	87844283	16	0.194089
rs1508839	2257	-146.131	1388.87	8.81e-05	37999798	5	0.290715
rs1405911	2259	157.311	1611.46	8.9e-05	165904364	5	0.409827
rs76111807	2260	-27.0585	47.686	8.91e-05	94641425	3	0.0122601
rs72851742	2260	-36.9135	88.7729	8.94e-05	138221287	2	0.0138534
rs8081250	2259	-158.397	1634.77	8.94e-05	63117777	17	0.337385
rs58517933	2261	-135.795	1201.9	8.97e-05	79112376	5	0.219629
rs12628319	2261	-37.9731	93.9891	8.97e-05	21445920	22	0.011613
rs2064271	2253	158.158	1632.1	9.04e-05	8512994	20	0.397455
rs73593037	2261	-85.8801	481.262	9.05e-05	159140118	6	0.0661765
rs58886771	2253	62.9852	259.057	9.1e-05	117900034	2	0.037508
rs13100173	2234	-163.941	1756.87	9.18e-05	50332697	3	0.4625
rs11955347	2256	162.107	1720.96	9.32e-05	131567924	5	0.440662
rs58068918	2259	135.222	1197.94	9.35e-05	142631970	3	0.216692
rs1668188	2260	156.695	1611.25	9.47e-05	165904094	5	0.408781
rs116279437	2259	-51.3226	172.875	9.49e-05	35125681	3	0.023159
rs17069932	2261	-120.339	950.772	9.51e-05	79082602	13	0.159067
rs7722792	2261	106.556	746.441	9.61e-05	37986018	5	0.118474
rs77945124	2261	52.2387	179.424	9.62e-05	13810277	18	0.0257831
rs13160064	2255	-115.221	874.27	9.75e-05	37970267	5	0.141209
rs622072	2261	129.346	1103.29	9.86e-05	103944191	8	0.194971
rs4327441	2249	-149.366	1472.46	9.92e-05	162261170	4	0.308169
rs1722794	2261	79.4843	416.982	9.92e-05	23949274	15	0.0634328
rs10017297	2261	-34.6901	79.4267	9.92e-05	166488615	4	0.0117246
rs17245745	2260	-66.1951	289.311	9.95e-05	19995950	9	0.0395354
rs75843563	2261	-119.254	939.041	9.96e-05	79127692	13	0.156084
rs73734175	2250	-67.6889	302.564	9.97e-05	139709250	7	0.0397046
rs3104401	2246	120.484	959.585	0.000100479	32687358	6	0.149936
rs62487369	2261	-128.027	1084.64	0.000101324	153579127	7	0.191029
rs79696030	2261	-75.4489	377.049	0.000102094	120922648	9	0.0608353
rs2961856	2259	157.252	1638	0.000102152	165935976	5	0.446329
rs41518849	2261	60.829	245.451	0.000103324	117949527	2	0.0341999
rs729592	2260	120.905	970.318	0.000103863	50315105	8	0.173913
rs78808610	2261	-56.6333	213.557	0.000106456	73807516	2	0.0334541
rs80252325	2261	55.8491	207.807	0.000106963	50569392	20	0.029951
rs72965236	2261	52.2837	182.169	0.000107186	37613647	11	0.0230179
rs7586666	2260	158.359	1671.33	0.000107256	194182426	2	0.447357
rs72809998	2254	-119.845	957.292	0.000107304	73628938	2	0.1677
rs17541229	2258	-106.194	752.114	0.000107851	67905710	6	0.119962
rs72755624	2260	-128.964	1110.15	0.000108568	92533808	15	0.184822
rs75802770	2255	-67.3041	302.458	0.000108842	33713871	4	0.0465812
rs2309394	2252	-159.407	1697.06	0.000109045	71671116	9	0.462286
rs76229667	2261	-68.0505	309.288	0.00010908	55303300	15	0.0400597
rs3829062	2261	159.445	1700.74	0.000110511	71668197	9	0.462916
rs12465271	2261	-114.189	872.847	0.000111064	77972069	2	0.155657
rs12232121	2261	-58.8991	232.569	0.000112379	46774281	14	0.0338802
rs11925997	2258	-101.511	691.314	0.000113023	172247790	3	0.10654
rs13406832	2253	-113.759	868.316	0.000113134	77970755	2	0.157106
rs73456107	2260	-129.584	1127.72	0.000113952	145057431	7	0.206095
rs111799580	2260	-58.1587	227.563	0.000115566	108681318	9	0.028678
rs34785578	2258	-100.352	677.888	0.000116056	174860088	4	0.114441
rs2952045	2261	151.644	1553.74	0.000119512	26076585	8	0.322182
rs12660650	2261	-63.4573	272.585	0.000121276	125016471	6	0.0352653
rs10207388	2260	72.5953	356.82	0.00012148	123769845	2	0.0559463
rs10500130	2260	-107.163	777.585	0.000121533	138815913	7	0.11818
rs1672484	2260	-98.5288	658.145	0.00012272	116229088	5	0.104966
rs4461062	2261	160.792	1753.36	0.000123039	56864618	16	0.429881
rs1112971	2261	-117.769	942.148	0.000124645	79130209	13	0.157715
rs117687601	2261	-40.7891	113.042	0.000124851	65472793	18	0.0198167
rs6536843	2257	159.538	1730.75	0.000125653	165613783	4	0.486458
rs4473985	2261	-153.79	1608.34	0.000125677	49638668	7	0.339655
rs1233454	2258	-112.963	868.162	0.000126143	44741827	19	0.139689
rs2967172	2260	146.836	1467.27	0.000126413	57795394	16	0.306503
rs1019213	2261	-145.157	1434.34	0.000126714	46729252	19	0.287343
rs39898	2257	153.909	1614.55	0.000127961	131422136	5	0.371477
rs11867554	2254	-154.601	1630.12	0.000128587	55618645	17	0.357555
rs9297402	2261	-73.5677	369.533	0.000129704	108853863	8	0.0581965
rs4805531	2256	-145.209	1443.85	0.000132649	30736378	19	0.29953
rs6794736	2249	-111.24	847.499	0.000132842	21639863	3	0.14356
rs1098776	2261	158.323	1717.6	0.000133353	177508523	1	0.430961
rs6559946	2261	-157.375	1698.36	0.000134139	89287374	9	0.411338
rs1555808	2261	-117.197	942.787	0.00013514	79138009	13	0.157895
rs73315641	2260	69.9003	335.391	0.000135176	118091724	8	0.0521322
rs78616505	2261	48.2273	159.746	0.000135778	54774019	16	0.0235557
rs10203485	2261	72.3976	360.409	0.000137001	123768369	2	0.0569998
rs1409002	2260	-117.008	942.253	0.000137957	79137795	13	0.158209
rs4538235	2255	-112.716	875.349	0.000139112	77977262	2	0.157692
rs515552	2258	-128.249	1134.62	0.00014043	100863096	11	0.2
rs11142699	2261	-156.876	1698.59	0.000141016	73757113	9	0.437207
rs2331901	2255	136.792	1291.98	0.000141417	180894304	1	0.256082
rs7547666	2261	141.684	1386.54	0.000141802	70594571	1	0.278926
rs156029	2261	155.617	1672.95	0.000142003	131532634	5	0.394311
rs12112531	2261	-152.645	1610.23	0.000142388	49637607	7	0.341292
rs4638625	2260	-158.485	1736.03	0.000142536	63106038	17	0.421675
rs912862	2243	-118.766	974.969	0.000142596	79133186	13	0.163055
rs56165757	2261	-62.9559	274.012	0.000142824	125017706	6	0.0354784
rs641909	2259	144.745	1448.96	0.000143215	70587360	1	0.297545
rs4792542	2260	-159.608	1762.56	0.000143686	14588482	17	0.453645
rs16835141	2261	155.724	1679.13	0.00014454	194148040	2	0.448114
rs31476	2261	152.427	1610.13	0.000145471	131421694	5	0.370445
rs7993213	2261	-158.752	1747.19	0.000145901	96088852	13	0.467185
rs75940629	2260	-32.3294	72.5179	0.000146795	79093769	13	0.0114024
rs935394	2220	-126.938	1118.15	0.000146979	120108230	2	0.204914
rs6742668	2258	61.4901	262.396	0.000147045	117921788	2	0.0368039
rs884112	2255	-116.91	949.476	0.000148175	139841558	9	0.174247
rs1942372	2261	-109.326	830.383	0.000148318	69274233	18	0.137468
rs73537022	2261	-117.654	962.296	0.000149003	79139823	13	0.160345
rs6832320	2258	-148.493	1533.06	0.000149138	162274024	4	0.33177
rs2550677	2261	-155.795	1687.76	0.000149286	79087053	16	0.457658
rs17631367	2258	119.051	986.502	0.000150409	17200201	8	0.174275
rs56989915	2255	-71.3245	354.369	0.000151328	62008249	18	0.0575978
rs331984	2260	106.035	783.263	0.000151419	110340104	13	0.136567
rs7674007	2260	-153.934	1651	0.000151585	5970508	4	0.357219
rs1393957	2261	156.587	1710.63	0.00015311	19172911	11	0.365622
rs651298	2254	141.159	1390.88	0.000153724	70599458	1	0.279393
rs12935285	2261	144.441	1456.49	0.000153866	57816109	16	0.303963
rs1672474	2261	122.063	1041.07	0.000154909	116254708	5	0.17036
rs115415709	2260	-62.8681	276.171	0.000154923	192120266	3	0.0424126
rs274555	2258	-155.554	1691.47	0.000155419	131722951	5	0.427046
rs6672211	2259	72.9641	372.546	0.000156678	224426229	1	0.0579015
rs117705237	2260	-54.8121	210.336	0.000157223	113996163	7	0.0302772
rs72661980	2259	92.9619	605.904	0.000158973	39909555	1	0.0952432
rs35713736	2258	-93.4566	613.516	0.000161239	133829760	9	0.107738
rs7003503	2261	119.513	1003.39	0.000161341	17181772	8	0.194012
rs72839624	2257	-114.938	928.756	0.000162281	51705121	17	0.16962
rs11599823	2261	-126.574	1127.53	0.000163586	129894118	10	0.187633
rs1963514	2257	-121.682	1043.17	0.000164921	77466042	12	0.174525
rs2093370	2260	131.53	1218.89	0.000164946	116140961	10	0.221914
rs1505521	2261	66.8547	315.35	0.000166718	118076115	8	0.0475176
rs7770081	2261	101.719	730.11	0.000166869	133089569	6	0.118926
rs10281412	2261	-126.738	1133.53	0.000166975	145054654	7	0.207694
rs76670083	2261	-104.063	764.512	0.000167472	12138507	2	0.124467
rs78348000	2261	-112.475	893.211	0.000167635	17802863	20	0.154379
rs10018912	2260	-107.486	816.018	0.000168081	186445419	4	0.119378
rs9275691	2256	117.024	967.354	0.000168192	32687724	6	0.150085
rs11724238	2257	156.155	1722.62	0.00016832	165607558	4	0.460546
rs17291650	2261	-89.0056	559.72	0.000168484	51213433	12	0.101215
rs1919329	2256	156.131	1722.63	0.000168699	165607720	4	0.460521
rs9593329	2260	-116.194	954.176	0.000168841	79081186	13	0.159135
rs62208782	2259	117.416	974.966	0.000169652	61898803	20	0.170362
rs10279464	2260	-126.471	1132.39	0.000171062	145056602	7	0.206246
rs72793280	2260	155.326	1710.87	0.000173182	131562900	5	0.438725
rs850792	2260	68.7575	335.481	0.000174083	23936717	15	0.0480913
rs11680579	2261	-58.6582	244.277	0.000174679	152340685	2	0.0331345
rs34261334	2249	-145.096	1496.69	0.000176486	76170381	12	0.313209
rs2188952	2256	-142.818	1451.57	0.000177853	31319092	17	0.304524
rs12197547	2257	-90.2697	580.152	0.000178425	123415052	6	0.0812166
rs3792702	2256	-107.561	823.828	0.000178647	186454027	4	0.121267
rs10192841	2261	152.931	1665.45	0.000178686	194206882	2	0.446836
rs16989111	2261	-39.4712	110.948	0.000178729	21441353	22	0.0148093
rs73396456	2261	-39.4712	110.948	0.000178729	21441879	22	0.0148093
rs6434599	2252	152.476	1656.68	0.000179586	194189578	2	0.447903
rs114883269	2259	-34.014	82.445	0.000179631	172020369	5	0.0147247
rs73315666	2261	66.8739	318.691	0.000179652	118102583	8	0.047954
rs55695842	2260	-39.457	110.948	0.0001797	21441488	22	0.0148156
rs7732497	2259	137.935	1356.21	0.000180024	165751371	5	0.267747
rs7116674	2222	90.6039	585.296	0.000180348	64962958	11	0.1021
rs1517621	2258	-117.89	991.217	0.000180755	92535081	15	0.152401
rs12520990	2261	108.28	837.201	0.000182375	173575127	5	0.151502
rs12072672	2261	-67.4648	325.165	0.000183054	168102501	1	0.0455998
rs17240838	2260	-93.2484	621.643	0.000184026	91533617	4	0.0975064
rs112420307	2260	50.2806	180.747	0.000184067	13813023	18	0.0260017
rs9957827	2258	50.2596	180.753	0.000185255	13813173	18	0.0260183
rs9992314	2259	-31.7166	72.0431	0.000186442	166474973	4	0.0100256
rs4779853	2261	-151.718	1650.68	0.000188259	29442204	15	0.396846
rs60586748	2261	-45.255	146.99	0.00018944	42114651	1	0.0217438
rs10004377	2260	-152.931	1680.24	0.000190823	110648124	4	0.395438
rs75242249	2260	-91.5586	602.429	0.000191236	73338847	10	0.0940098
rs2904967	2259	-103.684	772.919	0.000191912	65091609	11	0.134939
rs66906683	2261	97.026	676.899	0.000192022	96296473	3	0.113893
rs1586196	2261	-67.7292	330.291	0.000193981	80263800	4	0.0489026
rs2134955	2260	-131.806	1251.08	0.000194213	138799596	7	0.230712
rs62071147	2254	-110.224	876.88	0.000197451	51841723	17	0.152802
rs4692007	2252	155.164	1738.38	0.00019804	165647923	4	0.475972
rs35446078	2260	96.2586	669.455	0.00019898	129964137	9	0.10032
rs4932596	2258	-130.293	1227	0.00019953	92537445	15	0.226147
rs4262880	2228	86.0141	534.818	0.000199737	69071936	14	0.0946151
rs17046707	2229	30.1755	65.8953	0.00020137	166469228	4	0.0103694
rs7738071	2261	99.9519	723.054	0.000201513	133085116	6	0.117409
rs9275715	2259	115.415	964.313	0.00020188	32688288	6	0.149648
rs76243003	2259	-83.1364	500.471	0.000202224	17811214	20	0.0792111
rs78965601	2261	-105.765	810.077	0.000202378	93422391	12	0.140345
rs2204758	2256	149.527	1619.73	0.000202934	54335375	10	0.380627
rs7758531	2261	100.006	725.142	0.000204199	133085302	6	0.11786
rs9318567	2260	-114.582	953.357	0.000206468	79083814	13	0.159382
rs16837611	2260	80.4484	470.305	0.000207584	5746283	4	0.0748082
rs7235994	2247	-108.036	848.42	0.00020803	75887087	18	0.158594
rs74036961	2259	-74.4939	403.393	0.000208082	23718270	14	0.063113
rs79488676	2261	-49.8682	180.827	0.000208534	44530308	4	0.0227079
rs4791235	2260	-154.669	1742.63	0.000211295	63109056	17	0.422724
rs3828783	2260	119.394	1038.71	0.000211775	33767727	6	0.171355
rs2234045	2256	-117.73	1010.33	0.000212338	35088381	6	0.15717
rs17161335	2259	-65.0965	309.015	0.000212962	139705609	7	0.0403157
rs31467	2260	155.147	1755.56	0.000213191	131436838	5	0.475485
rs152127	2259	157.633	1812.98	0.000213804	131383778	5	0.458316
rs4823142	2259	-154.733	1747.04	0.000213942	44188948	22	0.402647
rs8032225	2259	-106.942	834.537	0.000213988	94099726	15	0.138273
rs4590917	2261	-100.131	731.788	0.000214353	93427595	12	0.122149
rs12938845	2254	-141.079	1452.94	0.000214604	9349138	17	0.315638
rs2234044	2261	-117.802	1013.32	0.00021505	35090097	6	0.157396
rs41270050	2261	-117.802	1013.32	0.00021505	35086394	6	0.157216
rs72895998	2261	-117.802	1013.32	0.00021505	35065396	6	0.157429
rs12611071	2248	-107.179	838.85	0.000215115	7800361	19	0.144099
rs73200158	2261	80.8213	477.65	0.000217273	5749609	4	0.0750053
rs10003292	2256	155.227	1762.03	0.000217356	165688271	4	0.478029
rs77453941	2257	67.1283	329.552	0.000217473	238218144	2	0.0492311
rs4823141	2261	-154.535	1746.92	0.000217874	44188796	22	0.40228
rs114639548	2261	52.3128	200.209	0.000218036	165888443	5	0.03135
rs2740873	2260	-115.093	969.768	0.000219155	3921821	8	0.160806
rs9601075	2256	-113.511	943.431	0.000219371	79109345	13	0.15799
rs9469225	2258	114.709	964.291	0.000220781	32687435	6	0.14968
rs17161337	2260	-64.928	308.966	0.000220904	139705822	7	0.0403879
rs7692068	2260	-51.4949	194.355	0.000220976	42110395	4	0.0275229
rs2552099	2261	-114.019	952.863	0.000221018	3924302	8	0.157289
rs6428883	2260	78.7275	454.33	0.000221168	116775076	1	0.0626598
rs114461608	2261	52.2623	200.298	0.00022184	106342497	1	0.0286597
rs3136597	2259	-127.349	1189.7	0.000222392	172228544	3	0.211895
rs9601074	2261	-114.409	960.272	0.000222475	79106933	13	0.160026
rs6957883	2260	148.533	1618.65	0.00022261	148239179	7	0.382566
rs571241	2230	121.114	1076.24	0.000222651	103950997	8	0.191593
rs116988566	2260	-42.6022	133.317	0.000224534	170353414	6	0.0213447
rs72755625	2257	-129.338	1228.9	0.000224701	92536417	15	0.224189
rs4692917	2259	-138.72	1413.87	0.000224947	173271397	4	0.28145
rs9275733	2253	114.485	963.108	0.000225128	32688779	6	0.149989
rs7727544	2252	151.835	1695.75	0.000226775	131590534	5	0.471312
rs820065	2261	117.029	1008.06	0.000227839	35040420	6	0.157928
rs12056143	2259	-130.415	1252.1	0.00022817	138797842	7	0.231294
rs73356774	2245	-51.9822	198.976	0.000228575	105149463	14	0.0306715
rs10092441	2261	-71.5949	377.592	0.000229208	108858606	8	0.0589175
rs11987403	2261	-71.5949	377.592	0.000229208	108856341	8	0.0593437
rs3129735	2257	114.509	966.081	0.000229493	32685648	6	0.149883
rs6558491	2256	-149.577	1648.53	0.000229616	1537126	8	0.420738
rs75189	2258	149.742	1652.6	0.000230061	131541833	5	0.387585
rs1345107	2254	-125.349	1159.12	0.000231618	49794481	10	0.19496
rs116851872	2260	-45.3439	151.689	0.000231737	170406076	6	0.0230228
rs6857563	2253	-148.742	1632.46	0.000231968	182329791	4	0.420107
rs8070896	2260	-108.95	877.118	0.000234405	51843065	17	0.152707
rs73129487	2260	84.8942	532.687	0.000234834	96442213	3	0.0856777
rs78379543	2261	104.225	803.648	0.000236421	59158407	18	0.13062
rs13138215	2253	118.71	1042.61	0.000236525	126732415	4	0.192332
rs6756192	2261	-118.377	1037	0.000236916	120123704	2	0.185382
rs551632	2261	-135.244	1353.83	0.000237236	100856955	11	0.251012
rs4307830	2261	-113.961	961.493	0.000237651	79086530	13	0.160132
rs1832255	2261	144.523	1547.96	0.000239438	23767750	13	0.342212
rs6955322	2261	-100.052	742.193	0.000240161	86678160	7	0.134058
rs7601433	2261	123.377	1128.85	0.000240546	224307898	2	0.196824
rs13138098	2257	118.773	1046.4	0.000240921	126732603	4	0.192981
rs10935849	2260	-149.63	1660.84	0.000241031	151152937	3	0.407182
rs17032907	2259	105.612	827.945	0.000242167	9010405	1	0.153518
rs4526010	2260	-78.3192	455.636	0.000243405	180551100	4	0.0708653
rs13379742	2259	-105.348	824.751	0.000244173	94096372	15	0.13867
rs61528391	2250	-118.146	1037.41	0.000244357	77841792	4	0.188209
rs1832231	2260	-145.454	1573.58	0.000245645	100578481	10	0.381049
rs12604217	2260	72.5922	392.282	0.0002472	5216147	18	0.0669224
rs57674192	2261	89.1889	592.373	0.000247836	9852869	18	0.0933305
rs12606460	2261	72.5666	392.312	0.000248592	5216246	18	0.0669367
rs7104311	2259	-124.378	1152.76	0.00024896	13254504	11	0.227137
rs929455	2261	-114.55	977.876	0.000249157	153587503	7	0.169544
rs2656652	2257	-150.239	1683.74	0.000250863	79086731	16	0.459586
rs6835553	2261	-82.4245	507.229	0.000252436	91529269	4	0.078095
rs1001609	2260	-150.145	1683.32	0.000252667	46728857	19	0.484225
rs2838737	2261	-108.394	879.351	0.000256866	46335580	21	0.148945
rs76767479	2260	-62.5053	292.525	0.000257622	103781910	13	0.0484009
rs67335721	2260	-116.028	1008.84	0.000259166	35086705	6	0.157182
rs34537795	2256	117.555	1037.29	0.000262247	126734734	4	0.19134
rs11121273	2261	105.444	835.147	0.00026356	9010569	1	0.153986
rs162907	2259	146.136	1604.6	0.000264112	131580152	5	0.356503
rs115997512	2260	-34.0341	87.0804	0.000265164	32138922	2	0.011509
rs934880	2260	-140.528	1484.9	0.000265514	148300228	2	0.350885
rs1401814	2260	-112.328	949.443	0.000266902	50353169	8	0.168941
rs794992	2260	147.147	1629.82	0.000267537	99605709	5	0.35032
rs12749098	2255	-136.815	1409.04	0.000267615	20636038	1	0.267777
rs3099758	2261	125.127	1179.1	0.000268473	42927984	15	0.210509
rs493204	2239	142.708	1533.98	0.000268788	100451043	10	0.360443
rs78623424	2261	-51.9832	203.553	0.000268906	68472218	10	0.0254689
rs7564845	2261	-121.349	1109.48	0.000269339	224339266	2	0.192627
rs17137088	2261	-58.7745	260.319	0.000269679	114187935	7	0.0388877
rs2069616	2261	149.625	1687.52	0.000270166	131408077	5	0.405071
rs7589368	2261	148.563	1663.87	0.000270438	194189678	2	0.449712
rs6429140	2259	-120.748	1099.58	0.000271187	239768800	1	0.185861
rs2441706	2256	131.563	1305.9	0.000271947	102203690	8	0.261538
rs60351954	2261	-110.9	928.135	0.000272416	30110215	5	0.170254
rs73081057	2261	-110.9	928.135	0.000272416	30109962	5	0.170254
rs17579114	2261	-54.8849	227.392	0.000272956	141707994	2	0.0311102
rs3771038	2260	86.8481	569.408	0.000273107	206586412	2	0.0866738
rs10058074	2257	151.653	1736.3	0.000273194	131686146	5	0.452732
rs13388525	2261	-68.2455	351.636	0.000273298	180408381	2	0.0481568
rs913323	2261	-99.6919	750.464	0.000273586	132629813	9	0.102493
rs74934639	2258	98.7363	736.288	0.00027396	24804803	13	0.133881
rs7563838	2259	-121.801	1120.98	0.000274879	224314224	2	0.196074
rs75815505	2258	61.2409	283.491	0.000275575	18907939	9	0.0423241
rs7589675	2260	148.29	1662.44	0.000275875	194189805	2	0.449808
rs10413459	2260	88.9917	598.72	0.000275882	5478748	19	0.0996802
rs79878039	2259	57.4439	249.475	0.000275941	107869188	2	0.0350746
rs58844907	2259	-106.683	860.478	0.000275979	59559068	18	0.140299
rs60476895	2259	-72.7985	400.861	0.00027689	23716393	14	0.0626601
rs1384017	2245	-121.974	1125.5	0.000277174	13267384	11	0.224984
rs11894474	2260	-101.58	780.601	0.000277177	12146012	2	0.127426
rs10914134	2259	-131.687	1311.93	0.000277238	180891542	1	0.260661
rs1344637	2260	-150.444	1712.31	0.00027728	204989546	2	0.410166
rs16890610	2260	-81.12	497.981	0.000277824	41322336	8	0.0732253
rs118180278	2260	59.0448	263.903	0.000278389	96492561	12	0.0392157
rs10751092	2261	38.0238	109.461	0.000278685	83171190	11	0.0205713
rs59327323	2261	-92.0253	641.34	0.000279259	80513793	2	0.0905604
rs7686154	2250	-68.9847	360.457	0.000279595	164542625	4	0.0472466
rs620427	2261	-82.7513	519.085	0.000281146	65094583	11	0.0856077
rs78523290	2260	78.1422	462.964	0.000281538	41623302	4	0.0709719
rs7681534	2244	-64.175	312.52	0.000283236	8092687	4	0.044497
rs1098777	2259	150.859	1727.23	0.000283518	177508044	1	0.443165
rs17154811	2261	108.223	888.954	0.000283651	14231954	10	0.143725
rs17046703	2227	-38.7028	113.779	0.000285207	166469186	4	0.0166522
rs12640091	2256	150.745	1726.16	0.000285301	165630021	4	0.478966
rs487989	2260	-101.73	786.949	0.000287394	65064690	11	0.136567
rs7038314	2259	-106.476	862.221	0.000287705	26893662	9	0.152466
rs7457479	2252	-145.223	1604.4	0.000288308	66493985	7	0.336255
rs7518983	2260	-47.2273	169.743	0.000289067	42153335	1	0.0240835
rs10881863	2261	-78.9797	474.741	0.000289157	92705962	10	0.0747016
rs7759798	2258	-58.8617	263.713	0.000289346	121599545	6	0.0475683
rs769127	2258	111.786	951.379	0.000289872	50359113	8	0.170009
rs154483	2259	147.51	1656.94	0.000290264	131546280	5	0.385181
rs79603619	2253	-83.0521	525.273	0.000290364	95890019	1	0.0838503
rs59655339	2261	140.728	1508.45	0.000290769	68586522	3	0.306225
rs8075179	2256	-134.063	1369.25	0.00029121	63113160	17	0.250107
rs1409001	2258	-113.937	989.375	0.000292007	79134329	13	0.163788
rs78917571	2260	93.7104	669.294	0.000292043	54915167	1	0.107417
rs9593339	2260	-122.063	1135.75	0.000292388	79114971	13	0.208653
rs4389348	2261	94.5585	681.907	0.000293376	197910169	2	0.102173
rs623271	2260	124.293	1178.66	0.000294177	42928208	15	0.210038
rs2056760	2253	150.84	1736.2	0.000294533	165649300	4	0.466567
rs55910656	2261	83.414	531.041	0.000294922	5272708	17	0.0793735
rs13131137	2256	-142.771	1556.47	0.000295925	162283893	4	0.34251
rs78510611	2261	-81.4039	506.005	0.00029594	23626663	13	0.0770296
rs4785325	2258	-113.329	980.757	0.000296019	49615538	16	0.178823
rs78092448	2255	-95.5215	696.762	0.000296028	12162651	2	0.113234
rs116870088	2260	-33.7033	86.7625	0.000296528	33538927	17	0.0108719
rs7301958	2257	-141.985	1540.54	0.000297499	76171649	12	0.331521
rs55936281	2258	133.928	1370.96	0.000297951	159648596	4	0.270527
rs11549690	2257	-76.6722	449.414	0.000298363	63991581	11	0.0658063
rs117689591	2261	-55.8431	238.433	0.000298631	156449975	1	0.029299
rs7660435	2255	152.791	1785.05	0.000298775	182396435	4	0.481758
rs4754702	2256	-128.278	1258.26	0.000298836	100696230	11	0.23842
rs7644129	2261	91.2643	636.957	0.00029902	9101597	3	0.104091
rs72637444	2261	-59.6071	271.904	0.00030052	97876689	13	0.039527
rs113323511	2260	47.804	174.904	0.000300763	13833807	18	0.0254743
rs9945356	2261	-73.5382	413.973	0.000301131	61905887	18	0.067654
rs72763974	2261	-73.9484	418.655	0.000301387	87254753	15	0.0659493
rs10045550	2259	-110.395	933.089	0.000301521	30110825	5	0.169049
rs17183678	2259	-76.4701	447.766	0.000301725	36480514	13	0.0706672
rs11783173	2261	-123.196	1162.47	0.000302322	8362710	8	0.192414
rs757985	2261	-111.425	951.076	0.000302596	17586381	11	0.171745
rs11935111	2256	-139.948	1501.08	0.00030368	165614362	4	0.282757
rs111539422	2260	-57.0774	249.735	0.000304077	34026825	5	0.0336887
rs11123574	2258	118.207	1071.31	0.000304429	4778512	2	0.18786
rs4241806	2252	107.386	884.892	0.000306246	186436649	4	0.133469
rs7560702	2260	-83.8785	539.993	0.000306694	206444485	2	0.0687633
rs10948062	2261	-147.862	1678.34	0.000307076	12516431	6	0.493927
rs1013732	2261	-147.162	1662.69	0.000307352	76167924	12	0.394928
rs72789030	2261	-82.086	517.392	0.000307652	31544156	2	0.0839548
rs116238489	2260	-63.8052	312.687	0.000308224	168134486	1	0.0440205
rs162628	2255	-120.116	1108.62	0.000309136	102033964	9	0.178724
rs10888976	2261	52.1862	209.277	0.000309281	56961354	1	0.0290859
rs751550	2258	-92.1442	652.489	0.000309407	14820243	12	0.109322
rs58483070	2255	-66.251	337.426	0.000310187	36248040	6	0.0462032
rs4941018	2260	-88.9137	608.002	0.000311048	59057683	18	0.0999787
rs56327739	2258	-72.3141	402.254	0.000311479	23715578	14	0.0630333
rs378953	2260	124.17	1186.44	0.000312273	112978871	13	0.222009
rs6709507	2261	66.6761	342.201	0.000312904	11601204	2	0.0500746
rs1008591	2260	-147.813	1682.24	0.000313526	46730614	19	0.485078
rs75346642	2261	-60.829	285.166	0.000315597	168099445	1	0.0412404
rs2493924	2261	-136.297	1432.28	0.00031649	148610503	6	0.285425
rs8111512	2259	-148.739	1705.8	0.000316624	9108393	19	0.456716
rs10955473	2261	-124.974	1204.39	0.000316876	108910484	8	0.22704
rs10955474	2261	-124.974	1204.39	0.000316876	108910785	8	0.226934
rs6894645	2260	68.5261	362.161	0.000317173	113633321	5	0.0574504
rs34801429	2260	-78.872	479.934	0.000317919	156157353	3	0.0785547
rs7183262	2261	-144.06	1601.22	0.000318066	29442525	15	0.351876
rs79226258	2260	-66.9912	346.457	0.000319325	36251518	6	0.045939
rs73079053	2260	-56.8744	249.736	0.000319499	34026835	5	0.0336887
rs2903251	2260	107.136	886.239	0.000319666	13345450	16	0.146695
rs56225825	2261	-83.9086	543.68	0.000319923	31544866	2	0.0852515
rs9899401	2258	-132.703	1360.12	0.000320377	63119841	17	0.248188
rs2322122	2257	-150.12	1740.75	0.000320576	166455839	4	0.430034
rs4710341	2247	-61.969	296.75	0.000321509	68116872	6	0.0459041
rs7749984	2261	-58.3949	263.731	0.000323411	121526898	6	0.0474313
rs16830015	2260	-70.9118	389.051	0.000324226	152245206	2	0.0560529
rs10967539	2260	-125.693	1222.87	0.000325195	26797299	9	0.250586
rs17610836	2261	-114.03	1006.96	0.000326337	35057479	6	0.155977
rs515136	2260	-127.628	1261.63	0.000326642	131779557	11	0.215367
rs12328269	2261	146.983	1673.43	0.000326811	151774643	2	0.416454
rs11552398	2260	-113.986	1006.66	0.000327358	35058531	6	0.155904
rs2306845	2260	-61.9983	297.995	0.000328783	137789937	7	0.0393223
rs10076186	2261	109.15	923.672	0.000328905	30109357	5	0.170365
rs1204822	2259	-145.321	1637.52	0.000329188	116563547	6	0.35227
rs117589518	2260	34.2332	90.8727	0.000329253	82949237	16	0.011509
rs6056500	2255	73.7247	421.762	0.000330834	9240838	20	0.055235
rs5767576	2253	-145.722	1649.38	0.000333081	47600391	22	0.430021
rs78516719	2261	45.612	161.606	0.000333254	37480132	11	0.0208822
rs55684128	2256	-143.515	1600.17	0.000333622	8017427	12	0.395624
rs2089855	2258	149.114	1728.25	0.000334668	131573529	5	0.44307
rs116219267	2261	34.9728	95.0905	0.000335239	70354790	2	0.0133177
rs11206830	2258	-52.0673	210.85	0.000336124	56960123	1	0.0287025
rs1705356	2257	122.433	1165.88	0.000336196	42922656	15	0.207551
rs118144896	2254	-57.3506	256.05	0.000338292	34932270	11	0.0325716
rs4790958	2250	-128.116	1278.23	0.000339122	63126269	17	0.211249
rs6587031	2261	112.593	987.27	0.000339182	17174912	8	0.189111
rs11079557	2249	-132.493	1367.48	0.00033982	63112344	17	0.249035
rs57728170	2261	-71.4618	397.891	0.000340262	165987046	6	0.0608612
rs6982575	2251	-97.4473	739.989	0.000340634	98590412	8	0.117137
rs1060369	2261	144.408	1626.03	0.000342031	107386793	6	0.404285
rs10196785	2260	-57.3553	256.575	0.000342694	154271299	2	0.0391175
rs55756401	2261	-78.817	484.788	0.000344022	159145172	6	0.0665885
rs7219473	2261	-137.763	1481.31	0.000344384	9350176	17	0.322928
rs10896573	2261	146.739	1680.75	0.000344551	56940379	11	0.411871
rs28645463	2260	148.654	1725.66	0.000345603	129534359	5	0.473039
rs72712077	2241	-111.96	979.238	0.00034648	186408939	4	0.163728
rs10931024	2261	120.914	1142.73	0.000347702	183441026	2	0.194373
rs1559404	2260	-104.831	859.496	0.000349197	57822267	16	0.155511
rs6577081	2261	33.0161	85.3134	0.00035087	113079100	13	0.0103389
rs78172019	2260	42.1355	138.974	0.000351266	193811522	2	0.0233475
rs1983703	2260	-86.8167	590.162	0.000351978	153825052	6	0.0861224
rs10736136	2259	-141.147	1559.96	0.000351999	100455524	10	0.363055
rs62017088	2261	79.658	496.984	0.000352638	7196521	16	0.0856777
rs10897316	2238	-145.383	1655.79	0.000353159	62789763	11	0.437984
rs12569740	2259	-54.0084	228.542	0.000353525	132265623	10	0.036133
rs7112233	2261	120.45	1137.11	0.00035432	13255971	11	0.222459
rs7438540	2256	-146.305	1678.34	0.000355302	149590933	4	0.43974
rs62100429	2261	-72.33	410.428	0.000356624	61901029	18	0.0672278
rs17064969	2252	-116.184	1059	0.000356664	384321	8	0.192242
rs115454090	2261	33.8193	89.8138	0.000358944	239623253	1	0.0122523
rs4600103	2260	101.081	802.524	0.000359516	203596318	1	0.132808
rs10883163	2261	-140.85	1559.33	0.000361255	100457056	10	0.36413
rs4243510	2258	150.438	1779.07	0.000361563	135305028	8	0.455001
rs765947	2261	-60.4817	287.592	0.000361851	27015720	5	0.0495524
rs60541895	2254	-42.6643	143.136	0.000362379	42088393	1	0.0223291
rs2552094	2260	-110.794	965.43	0.00036275	3923221	8	0.157928
rs59505944	2255	-46.6466	171.16	0.000363187	42148442	1	0.0243486
rs246107	2260	144.36	1639.36	0.000363297	131546668	5	0.369352
rs116952609	2260	-43.592	149.489	0.000363366	32754419	10	0.0208911
rs1204833	2252	-144.138	1634.54	0.000363618	116572828	6	0.35279
rs6602315	2245	100.42	793.634	0.000364432	8547572	10	0.144742
rs154487	2260	110.589	963.016	0.000365736	131562015	5	0.175192
rs11715758	2256	146.082	1680.77	0.000366346	50292324	3	0.373533
rs66908435	2253	-76.9552	466.654	0.000367507	53267709	16	0.0858791
rs12589548	2261	-41.4927	135.67	0.000367628	32534857	14	0.017899
rs13156915	2261	-56.9273	255.393	0.00036778	179648066	5	0.0360111
rs371709	2254	142.781	1607.27	0.000368845	131583240	5	0.355556
rs1833841	2260	143.864	1632.01	0.000369211	99620958	5	0.351173
rs38990	2260	145.43	1668.11	0.000369786	153578146	7	0.48291
rs12674183	2255	-142.01	1590.59	0.000369834	29628946	7	0.352678
rs11102370	2260	-138.752	1520.02	0.000372438	112582366	1	0.330348
rs2947734	2259	-121.393	1163.74	0.000372984	24159696	11	0.210128
rs807691	2244	-95.2698	717.616	0.000375986	24308826	6	0.122718
rs72987125	2250	-125.04	1236.28	0.000376222	105704239	11	0.228489
rs1974968	2260	-117.739	1096.16	0.000376308	188200897	3	0.191816
rs66804371	2253	115.298	1051.7	0.000377563	126737371	4	0.192801
rs4144205	2259	101.401	813.605	0.000378021	6774351	10	0.142507
rs818809	2258	-57.0182	257.355	0.00037907	16697335	7	0.0479744
rs7306734	2260	-101.077	808.77	0.000379149	118318942	12	0.122762
rs72673238	2260	-70.874	397.771	0.000379976	48139256	14	0.0613942
rs73169281	2256	-104.323	861.847	0.00038005	172206404	3	0.139428
rs76284263	2260	86.4691	592.209	0.000380532	3796574	6	0.0966951
rs1931897	2260	135.009	1443.9	0.000380881	116440007	6	0.27297
rs13061165	2260	-138.491	1520.06	0.000382094	97204543	3	0.339408
rs1457514	2257	-128.473	1308.96	0.00038379	6689837	2	0.255178
rs16895	2259	-102.603	834.901	0.000383869	30074323	14	0.142811
rs7241461	2256	-146.735	1707.65	0.00038397	74778515	18	0.461161
rs1735006	2260	-53.2902	225.351	0.000385359	155948984	7	0.0337809
rs80132656	2260	95.0344	716.774	0.000385694	2592986	7	0.123188
rs12525820	2239	-65.1801	337.239	0.00038622	126089039	6	0.0614261
rs4896716	2257	100.798	807.036	0.000387891	144737670	6	0.140218
rs1023368	2261	85.673	583.132	0.000388446	37985104	21	0.101641
rs3104405	2246	131.836	1381.07	0.000388847	32682308	6	0.291828
rs4970612	2247	-125.4	1249.52	0.00038887	39125390	1	0.230819
rs9669200	2257	124.479	1231.25	0.000388927	128563491	12	0.211908
rs16833215	2258	-132.76	1400.62	0.000389101	191913799	2	0.307143
rs10916764	2258	-115.912	1067.75	0.00038925	20647164	1	0.185687
rs9494658	2259	-43.5425	150.713	0.000389914	137444113	6	0.0202645
rs77539941	2260	83.6689	556.947	0.00039212	52214486	16	0.0873828
rs634968	2261	-130.775	1361.39	0.000393597	100813149	11	0.261986
rs228038	2259	-127.017	1284.4	0.000393861	44071939	21	0.25032
rs682828	2255	117.847	1106.09	0.000394983	180214474	5	0.178579
rs1529929	2261	147.412	1731.02	0.000395466	56849496	16	0.418035
rs3794392	2260	-134.742	1446.57	0.000396068	36224934	13	0.32257
rs2403895	2261	-120.875	1164.27	0.000396335	24156271	11	0.21019
rs115316532	2261	-41.3973	136.59	0.000396936	113931217	3	0.0142766
rs75786448	2259	-61.118	297.742	0.000397097	168097146	1	0.0425282
rs56266092	2261	-125.845	1262.45	0.00039734	49658433	7	0.248029
rs5021355	2261	-143.615	1645.1	0.000398896	79086797	16	0.423987
rs724659	2248	144.505	1666.05	0.000399695	182327943	4	0.47189
rs4672	2260	-76.9084	471.999	0.000400125	64009879	11	0.0705606
rs1115882	2259	-96.1254	737.57	0.000400955	109417821	4	0.110768
rs79211262	2259	69.1205	381.373	0.000401011	28303221	1	0.0538265
rs710183	2261	84.6834	572.504	0.000401293	37450760	22	0.10196
rs34834516	2254	43.4511	150.826	0.000403103	36316498	13	0.0181663
rs9671429	2261	-39.3614	123.809	0.000403964	95016481	14	0.0185382
rs12943564	2250	124.654	1241.79	0.000404106	55615193	17	0.229015
rs6048655	2261	145.624	1695.61	0.000405511	291881	20	0.408907
rs17682153	2257	-113.954	1038.3	0.000405541	76086795	5	0.170188
rs7115014	2259	-147.27	1734.38	0.000405851	102804933	11	0.435274
rs17064981	2261	-86.413	597.278	0.0004065	406455	8	0.0917324
rs12239392	2259	87.4427	611.687	0.000406907	181553070	1	0.0954361
rs73184756	2259	99.7035	795.794	0.000408772	1952490	8	0.1343
rs529531	2257	-29.5871	70.1045	0.000409787	104200767	9	0.0115286
rs11112149	2261	-88.3151	624.616	0.000409799	105057897	12	0.0910931
rs7035057	2261	143.9	1658.46	0.000410058	79518215	9	0.47099
rs2188958	2261	-146.545	1720.08	0.00041018	129556946	5	0.47997
rs114357390	2256	-44.9262	161.681	0.000410542	35469967	3	0.0213493
rs13233277	2254	-52.5721	221.417	0.000410793	147722727	7	0.0332194
rs2952756	2257	68.1492	372.238	0.000412052	52199913	7	0.0636596
rs239256	2259	120.707	1167.81	0.000412116	64987391	11	0.234009
rs1840	2260	-107.115	919.713	0.000412402	186429974	4	0.137042
rs509002	2259	-144.324	1670.06	0.000413041	116423299	6	0.38742
rs10904309	2261	-115.047	1061.45	0.000413657	4684571	10	0.20179
rs11732101	2254	146.957	1732.1	0.0004139	165686723	4	0.465628
rs7298832	2260	-75.7753	460.644	0.000414663	19773063	12	0.0648188
rs1752387	2260	-119.494	1145.59	0.000414816	151314379	1	0.21899
rs1995549	2260	-144.517	1676	0.000415477	78984136	16	0.39968
rs12802593	2258	118.86	1133.89	0.000415866	19056842	11	0.211038
rs10867855	2261	146.712	1727.9	0.000416421	85184005	9	0.476135
rs225149	2256	90.7673	661.385	0.000416484	10455168	20	0.103032
rs16948302	2252	74.0632	440.413	0.000416868	78715390	16	0.0694593
rs9292683	2260	-139.981	1573.28	0.000416951	37950691	5	0.341016
rs11252631	2261	78.5377	495.759	0.00041981	4672037	10	0.0845941
rs137786	2259	142.051	1622.27	0.000420571	44074183	22	0.355954
rs2291903	2260	-80.3744	519.372	0.000420647	47717626	3	0.0750693
rs12509779	2233	-133.961	1443	0.000421054	173324182	4	0.293328
rs77002075	2259	-87.2381	612.152	0.000421964	50682159	19	0.100107
rs73015166	2261	133.563	1435.21	0.00042257	10355985	19	0.311194
rs73171553	2247	-100.227	808.282	0.000422896	170958424	3	0.141465
rs4770639	2261	-138.252	1537.97	0.000422985	24835739	13	0.313552
rs392449	2256	127.443	1307.41	0.000424105	63142245	17	0.225476
rs35734430	2260	65.9743	350.444	0.000424697	36401838	13	0.048913
rs73234185	2256	-43.9448	155.506	0.00042511	19005715	4	0.0263664
rs1281598	2259	74.5646	447.956	0.000426658	82883310	1	0.0621535
rs4500290	2260	143.654	1663.01	0.000427262	162890041	1	0.413414
rs75299979	2241	-46.4435	173.982	0.000429834	30588356	6	0.0256438
rs1946055	2260	51.4183	213.302	0.000430533	126731192	11	0.0292049
rs10467722	2247	-136.687	1508.05	0.000431849	48200882	14	0.333834
rs16938650	2255	-74.2971	445.611	0.000432193	74335805	8	0.0594324
rs10001932	2251	140.775	1600.32	0.000433145	165605068	4	0.330699
rs75132017	2260	-67.1772	364.426	0.000433205	112402217	9	0.0508637
rs3740471	2257	-117.004	1105.75	0.000433811	105363289	10	0.222424
rs12677324	2258	-79.9688	516.554	0.00043393	62702140	8	0.0806486
rs9900356	2260	122.51	1212.51	0.00043435	5419278	17	0.210874
rs72811906	2261	68.902	383.572	0.000434646	172217296	5	0.0597954
rs10036599	2261	-55.1931	246.171	0.000435203	165423396	5	0.0353794
rs117211065	2260	-52.3499	221.463	0.000435218	32228925	17	0.0308037
rs1035634	2261	-109.626	971.959	0.000437559	3923775	8	0.158674
rs76553165	2259	-98.2414	780.872	0.000438697	6735418	4	0.117459
rs10848256	2259	-81.6571	539.508	0.000438819	131428084	12	0.0706672
rs1715350	2260	-104.581	884.989	0.000438977	50396852	8	0.153895
rs11210487	2259	-41.7633	141.205	0.000440498	42059155	1	0.0218504
rs17722834	2260	-56.2947	256.708	0.000442142	44954514	11	0.0402813
rs11934005	2251	115.061	1072.91	0.000443486	126739091	4	0.198547
rs7974201	2261	-76.8618	478.991	0.000444851	54928634	12	0.0773822
rs7018475	2257	-134.523	1467.68	0.000445757	22137685	9	0.283717
rs2141784	2255	-132.602	1426.63	0.000446895	224298805	2	0.266189
rs1995669	2256	102.812	857.772	0.000447428	7581001	16	0.156203
rs79223001	2251	47.8711	186.027	0.000448404	166972390	5	0.0250374
rs1715329	2261	-105.131	897.271	0.000448649	50414100	8	0.156936
rs6595064	2260	-143.028	1660.99	0.000449046	99549149	5	0.365885
rs61134845	2261	84.1091	574.486	0.00044952	6997651	6	0.0949286
rs707864	2260	-94.0887	719.003	0.00044995	24305848	6	0.121267
rs7558702	2260	-106.6	922.977	0.000450084	115946323	2	0.184356
rs62078410	2260	-41.9773	143.232	0.000452377	47132848	17	0.021651
rs72734585	2260	-105.947	912.483	0.000452649	35207925	5	0.157182
rs118079285	2258	50.0808	203.9	0.000452823	32097993	13	0.0331557
rs6451352	2261	-139.09	1572.8	0.00045287	37972586	5	0.343457
rs2035464	2260	138.789	1566.2	0.000453249	68208988	12	0.351248
rs2244178	2257	-120.81	1186.86	0.000453632	116131214	10	0.215475
rs6896409	2259	82.8028	557.756	0.000454742	120804959	5	0.0839735
rs7931507	2259	-126.446	1301.07	0.000455659	68737011	11	0.257941
rs6939137	2256	-82.2225	550.167	0.000455841	7500570	6	0.0858758
rs77566093	2261	-104.789	893.599	0.000455854	79077266	13	0.148199
rs2196715	2257	-122.883	1229.8	0.000458172	117993779	4	0.236084
rs1605318	2261	-120.867	1189.81	0.000458266	20338416	1	0.221855
rs7701414	2261	145.678	1728.96	0.000459193	131585958	5	0.443639
rs75463489	2261	-75.6852	466.959	0.000461006	159168939	6	0.0644577
rs73343293	2261	-74.3413	450.553	0.000461205	19775313	12	0.0636054
rs77470450	2261	-30.3343	75.0188	0.000461327	102904588	6	0.01417
rs6006548	2246	-140.031	1599.17	0.000462316	44195363	22	0.350879
rs16835154	2258	143.26	1673.94	0.000462647	194191457	2	0.451964
rs12434436	2261	144.141	1695.65	0.000464551	22094954	14	0.474217
rs41268991	2259	60.7774	301.68	0.000466647	18908806	9	0.0440299
rs1933016	2260	145.49	1728.81	0.00046679	85182996	9	0.476013
rs2919465	2256	-106.718	930.271	0.000467138	101285717	8	0.157091
rs9463520	2257	-99.4832	808.433	0.000467231	49592298	6	0.127959
rs34678678	2259	-87.3774	623.882	0.000468368	75898794	18	0.112817
rs11868258	2257	143.567	1684.28	0.000468399	21995777	17	0.469383
rs2072752	2260	-112.235	1029.48	0.000468749	20656824	1	0.17029
rs859703	2259	-145.855	1738.61	0.000468756	16303839	3	0.423667
rs11950016	2261	-73.1144	436.933	0.000469101	174726933	5	0.0655231
rs2035465	2260	138.409	1566.45	0.000470379	68209132	12	0.350991
rs11869786	2254	-140.815	1622	0.000471531	63111452	17	0.328239
rs8110105	2260	132.898	1445.58	0.000473335	10358460	19	0.316777
rs116470335	2261	-33.0907	89.6449	0.000474116	24492147	4	0.012785
rs2015988	2261	143.23	1679.65	0.000474379	17530522	19	0.41473
rs16864757	2259	-117.773	1135.65	0.000474408	224275952	2	0.20032
rs72770485	2259	-83.5945	572.21	0.000474734	24947131	16	0.0789979
rs3756856	2244	-109.885	988.957	0.000475436	35110705	6	0.154736
rs13394735	2259	-61.6686	311.52	0.000475868	180406427	2	0.0437473
rs28396228	2258	121.163	1203.07	0.000477237	153638268	7	0.232942
rs1965141	2260	-123.304	1246.46	0.00047852	148311135	2	0.268706
rs9521018	2261	116.828	1119.36	0.000479619	109419838	13	0.194119
rs6831917	2259	-143.467	1688.1	0.000479715	110646154	4	0.391188
rs16879125	2249	-51.1824	214.869	0.000479999	49694961	5	0.0323995
rs2957762	2261	-119.162	1164.81	0.000480313	24144286	11	0.210313
rs12146442	2260	-145.783	1743.43	0.000480431	102797806	11	0.44107
rs4149499	2261	-64.1069	337.267	0.00048168	71570413	16	0.0476343
rs76290687	2258	76.0063	474.376	0.000483559	77704786	14	0.0661122
rs76630270	2261	72.0152	426.061	0.000485017	34197923	19	0.0693586
rs1329771	2260	-143.732	1697.28	0.000485175	73774856	9	0.4466
rs7684412	2255	-119.873	1180.59	0.00048526	118007464	4	0.226467
rs4776990	2260	125.583	1296.21	0.000486429	68137364	15	0.242166
rs842257	2260	-145.354	1736.49	0.000486439	16304146	3	0.421888
rs117647545	2257	-42.5415	148.754	0.000486607	32764227	14	0.0213311
rs1156701	2260	88.5442	644.436	0.000486738	113827845	2	0.101194
rs12616241	2259	142.636	1673.13	0.000488263	194216556	2	0.451279
rs116418120	2260	-34.0161	95.1721	0.000488791	33063703	3	0.0145993
rs61283717	2261	-67.5512	375.467	0.000490013	112408248	9	0.052312
rs6865713	2254	140.832	1632.3	0.000490686	115941563	5	0.353802
rs543146	2248	-128.522	1359.72	0.000491409	100814570	11	0.26121
rs7255414	2260	-139.003	1590.55	0.00049141	46720664	19	0.359808
rs9445988	2252	136.653	1538.07	0.000493183	69046128	6	0.321436
rs842273	2257	144.896	1729.47	0.000493672	16328356	3	0.425752
rs77378516	2261	-50.6434	211.388	0.000495397	3786515	6	0.0297378
rs72819545	2260	76.8326	486.634	0.000495968	116216188	5	0.0767427
rs6784404	2260	-139.637	1607.49	0.000496246	141073675	3	0.41041
rs6725869	2261	-61.4652	311.542	0.000497054	180401424	2	0.0435755
rs614961	2261	137.897	1568.49	0.000497916	102279538	8	0.3398
rs10213722	2256	-56.83	266.403	0.000497993	165430875	5	0.0397266
rs9834464	2261	87.1272	626.192	0.000498109	9103751	3	0.102706
rs918112	2258	139.88	1614.06	0.000498162	68212300	12	0.37652
rs10871725	2218	84.1006	583.489	0.000498374	71335539	18	0.0930459
rs9879195	2260	130.972	1415.91	0.000500197	53281750	3	0.277707
rs928293	2259	-99.6271	819.299	0.000500263	41412642	21	0.143025
rs12137287	2261	-131.5	1427.85	0.000501305	57544227	1	0.283507
rs4861669	2258	104.399	900.14	0.000501956	186444704	4	0.135588
rs2476764	2260	-139.893	1616.28	0.000502017	106520439	13	0.389955
rs75952620	2257	78.2893	506.391	0.000503215	150904359	1	0.084489
rs2032873	2258	-137.6	1564.3	0.000503231	37938540	5	0.332658
rs4325673	2259	-135.427	1515.6	0.000503938	44833506	19	0.324941
rs12038097	2261	-88.0123	640.341	0.000505046	70924375	1	0.103665
rs2552093	2259	-108.219	968.339	0.000505766	3923154	8	0.157956
rs16864786	2260	-131.44	1428.77	0.00050643	224300080	2	0.265828
rs77847160	2261	113.81	1071.26	0.000506672	22431338	6	0.20162
rs57642896	2259	-63.0093	328.519	0.000508268	33647095	6	0.0495841
rs4740401	2261	-130.981	1419.72	0.000508567	133938676	9	0.283994
rs72867257	2261	-68.252	385.497	0.000508571	44020108	6	0.0643649
rs2033240	2255	82.172	558.815	0.000508798	120802529	5	0.0844184
rs935288	2260	-73.6018	448.378	0.000509161	49795910	10	0.0673487
rs4960285	2261	83.3505	575.309	0.000510809	6994388	6	0.0952482
rs10767165	2258	118.626	1165.36	0.000510917	24152669	11	0.21128
rs3134996	2255	137.654	1569.48	0.000511519	32636866	6	0.345299
rs6829191	2256	-122.168	1236.46	0.000512225	73676608	4	0.235948
rs1510576	2260	37.817	118.503	0.000512887	112788095	8	0.0165245
rs17104382	2260	134.084	1489.93	0.000513316	68183273	12	0.315604
rs72799631	2261	-75.0095	466.668	0.000516098	53308814	16	0.085766
rs62315141	2260	-68.9335	394.136	0.000516174	86207540	4	0.0665103
rs72923991	2260	84.8706	597.481	0.000516355	47319774	18	0.0840793
rs11022589	2261	114.872	1095	0.000517706	13011522	11	0.204453
rs17843966	2257	128.533	1370.97	0.000517806	159629814	4	0.271447
rs7342327	2258	31.7066	83.4384	0.000518328	43053351	12	0.0132281
rs7796252	2259	-124.733	1291.53	0.000518938	49636681	7	0.254158
rs7161009	2259	121.949	1235.33	0.000521119	25978324	14	0.223726
rs34042320	2254	-66.7981	370.657	0.000521255	37421199	10	0.0550331
rs1495624	2261	-67.0826	373.844	0.000521463	83926445	5	0.0518124
rs73083150	2261	-73.4344	448.036	0.000521802	47700130	3	0.0644577
rs1805113	2257	140.475	1639.89	0.000522579	92177938	1	0.446554
rs9855107	2259	-118.31	1163.23	0.000522629	172215655	3	0.211256
rs10804053	2261	141.821	1671.53	0.000522735	194194791	2	0.453005
rs2483625	2257	-127.552	1352.15	0.000522827	85571618	10	0.253359
rs72993742	2261	54.7934	249.546	0.000523193	138296472	4	0.0386746
rs56285553	2261	-61.465	314.047	0.000523544	180399774	2	0.0438952
rs10283258	2261	43.6444	158.376	0.000524271	113186847	8	0.0207756
rs1650136	2260	117.323	1144.52	0.000524469	104980392	12	0.20812
rs6738933	2242	-61.8481	318.073	0.000524604	180401233	2	0.0444874
rs10847513	2260	-122.861	1255.4	0.000525236	128560905	12	0.216784
rs55731091	2261	-54.3358	245.566	0.000525544	121447445	6	0.0450671
rs76831385	2261	-54.3358	245.566	0.000525544	121457308	6	0.0450671
rs34362666	2260	130.366	1413.67	0.000525704	116472705	6	0.262844
rs67005606	2261	124.065	1280.99	0.000527487	106876277	2	0.262788
rs61853599	2260	109.52	998.325	0.000527834	56299566	10	0.164997
rs11633230	2254	-130.937	1427.04	0.000527996	25166980	15	0.279915
rs17170792	2261	-51.405	219.984	0.000528566	147721809	7	0.0327083
rs13405085	2261	65.2464	354.646	0.000530923	123678625	2	0.0548923
rs34383603	2261	65.2464	354.646	0.000530923	123688801	2	0.0549755
rs1204826	2260	-141.185	1660.68	0.000531119	116564388	6	0.35696
rs4704738	2261	114.249	1087.57	0.000531438	156561748	5	0.198061
rs12203393	2261	130.281	1414.28	0.000531623	116461404	6	0.262732
rs1239259	2260	-138.232	1592.36	0.000532051	38985269	5	0.360614
rs2241157	2261	85.546	609.934	0.000532514	206592534	2	0.0923716
rs11079094	2261	-102.622	878.023	0.000533666	51822168	17	0.151108
rs2138376	2260	-131.024	1431.47	0.000534069	27178971	16	0.294607
rs72993703	2261	54.5474	248.127	0.000534433	138262027	4	0.038355
rs12662125	2261	-124.394	1291.15	0.000536443	67848752	6	0.246803
rs513187	2261	-127.388	1354.22	0.000536884	85570356	10	0.253464
rs8016501	2258	-134.481	1509.28	0.000536991	48195113	14	0.335466
rs6469674	2261	63.3018	334.414	0.000537018	118143743	8	0.0516727
rs60568139	2261	-56.5942	267.41	0.000538475	132279193	10	0.0399531
rs184734	2260	118.308	1168.72	0.00053883	64982203	11	0.234122
rs3812207	2260	136.326	1551.91	0.000539063	16700833	6	0.353763
rs10491038	2258	-73.1973	447.463	0.000539526	49794192	10	0.0672708
rs9572693	2260	140.612	1651.61	0.00054028	71797968	13	0.376172
rs11183300	2259	-147.197	1810.39	0.000541183	46436207	12	0.440913
rs13002630	2258	-135.087	1525.17	0.000542138	47479566	2	0.30047
rs12506374	2259	-100.309	841.041	0.000542502	8154534	4	0.151673
rs1932023	2260	-104.738	917.108	0.000543123	201504189	1	0.153009
rs7330558	2252	144.636	1749.27	0.000543846	111250623	13	0.462599
rs1837291	2250	129.59	1404.31	0.000543974	148285889	2	0.313222
rs10800816	2260	139.811	1634.95	0.000544757	202125363	1	0.38864
rs76927339	2260	51.3981	220.96	0.000544758	138384440	9	0.0323956
rs12695042	2259	-136.766	1564.57	0.000544908	194443560	3	0.339023
rs11665264	2256	137.898	1591.04	0.000545933	30114378	18	0.393315
rs13185886	2261	-132.301	1464.64	0.000546218	79108476	5	0.276476
rs6497081	2258	85.2546	608.219	0.000546408	94063000	15	0.104376
rs78262081	2258	69.3793	402.846	0.000546855	198977813	2	0.0613399
rs11622312	2261	-110.068	1014.08	0.000547411	57298333	14	0.194012
rs6565378	2260	145.765	1778.63	0.000547684	21831307	17	0.482523
rs2439658	2260	96.1187	773.617	0.000548726	3220220	5	0.114286
rs2836611	2261	126.838	1347.81	0.000550494	40045400	21	0.249094
rs4915048	2256	64.5612	349.27	0.000551221	106372356	1	0.0632344
rs766550	2258	-136.95	1571.79	0.000551644	100442880	10	0.370149
rs7952595	2260	-132.931	1480.93	0.000551743	4772797	11	0.276002
rs870353	2259	-73.2274	449.406	0.000551818	49797472	10	0.067484
rs17764255	2254	143.496	1726.19	0.000552782	99388523	5	0.39481
rs712625	2261	91.3611	699.741	0.000552825	116249275	5	0.114737
rs61609202	2260	-109.803	1010.97	0.000553569	92905319	15	0.177894
rs1428691	2258	81.6274	558.888	0.000554769	120798179	5	0.084471
rs4280359	2260	-134.435	1516.83	0.000556864	44833851	19	0.324088
rs7254263	2259	-131.041	1441.26	0.000557019	30741257	19	0.297228
rs2286804	2261	-141.662	1684.43	0.000557171	46734255	19	0.493821
rs10049223	2259	-134.975	1529.21	0.000557274	32189248	3	0.334577
rs9906632	2260	-98.3943	812.688	0.000557473	2354406	17	0.130009
rs12583664	2258	-79.2511	527.239	0.00055758	23618464	13	0.0792618
rs11594	2258	106.908	959.535	0.000557967	44170712	20	0.175944
rs6916197	2259	-91.7547	706.821	0.00055804	74678421	6	0.107486
rs2288775	2259	-107.866	976.844	0.000558086	55983364	18	0.171925
rs3811406	2258	-117.662	1162.46	0.00055847	151254041	1	0.219983
rs6993753	2259	-73.577	454.578	0.000558625	10690509	8	0.0674696
rs78798123	2261	-44.7503	168.159	0.000558663	144312547	3	0.0225868
rs162891	2256	137.565	1589.71	0.000560095	131623268	5	0.358517
rs59764210	2261	44.1687	163.917	0.000560866	55156908	16	0.0228048
rs74022986	2261	44.1687	163.917	0.000560866	55161449	16	0.0233326
rs502566	2261	-127.855	1373.59	0.000561054	129610446	11	0.265672
rs12022903	2249	-49.1845	203.315	0.000561838	63644154	1	0.0254128
rs4703790	2260	144.371	1752.14	0.000562645	79110579	5	0.467997
rs6552889	2258	102.857	889.554	0.000563427	186438003	4	0.134648
rs4429827	2252	142.788	1714.33	0.000563484	99458270	5	0.391267
rs7776870	2260	-124.105	1295.3	0.000564128	49636792	7	0.254263
rs7720230	2259	143.218	1725.07	0.000564301	131592405	5	0.444527
rs2469318	2246	-141.881	1693.24	0.000564782	3475546	8	0.471811
rs7327469	2259	141.333	1680.28	0.000564973	86499673	13	0.389398
rs74327114	2254	34.552	100.43	0.000565189	52963137	6	0.0120701
rs4599028	2255	116.554	1142.84	0.000565295	53970581	19	0.210077
rs13057629	2261	-57.804	281.102	0.000565433	23851864	22	0.0400597
rs4740403	2257	-129.494	1410.78	0.000565531	133938981	9	0.286385
rs77599895	2260	-75.2378	476.302	0.000565951	159153331	6	0.065324
rs6759748	2261	-109.426	1007.54	0.000566043	120145637	2	0.17345
rs4234393	2260	-141.567	1687.05	0.000567551	56684520	3	0.452782
rs56132579	2260	-77.9616	511.68	0.000567839	125115420	8	0.076087
rs3131294	2261	91.7083	708.106	0.000568215	32180146	6	0.130194
rs73790938	2259	-37.238	116.754	0.000568356	157262900	6	0.0169546
rs56004125	2261	-66.3649	370.952	0.000569554	138731460	6	0.0579587
rs6785887	2258	-98.0802	810.335	0.000570057	21639618	3	0.133063
rs11191749	2257	-114.554	1105.55	0.000570539	105378840	10	0.222246
rs10514839	2258	89.602	676.594	0.000571656	36461168	13	0.109808
rs135737	2259	117.245	1158.52	0.00057183	38680361	22	0.210661
rs12082710	2258	137.833	1601.18	0.000571976	92155337	1	0.399893
rs76875788	2260	-45.6976	176.05	0.000572968	1794409	8	0.0228048
rs10040809	2258	140.308	1660.01	0.000573784	131343017	5	0.387727
rs7709771	2258	140.533	1665.34	0.000573794	25574627	5	0.404609
rs246352	2261	138.413	1615.8	0.00057451	131508560	5	0.369593
rs3025107	2261	-102.714	889.9	0.00057496	24341106	7	0.154592
rs2829160	2260	-90.0776	684.572	0.000575798	25918589	21	0.106564
rs3132946	2261	91.8005	711.068	0.0005761	32190028	6	0.130087
rs74022982	2259	44.0741	163.916	0.000576393	55159241	16	0.0229162
rs17161334	2261	-60.5785	309.939	0.000579644	139701692	7	0.0399616
rs1375183	2260	28.5169	68.6998	0.000580592	177505533	2	0.0117221
rs9649728	2253	-123.388	1286.34	0.000581104	49640912	7	0.253744
rs12272291	2255	114.444	1106.68	0.000581288	13010440	11	0.204939
rs1885437	2261	-139.844	1652.62	0.000581722	115337393	10	0.391944
rs1541373	2258	-141.391	1690.2	0.000583527	110628894	4	0.391341
rs28607624	2261	-142.884	1726.36	0.000584107	26297333	15	0.439591
rs7322274	2259	-141.74	1698.99	0.00058447	24353245	13	0.438593
rs4274347	2261	-65.4982	362.812	0.000584604	30128437	14	0.053815
rs10031234	2250	-140.399	1667.19	0.000584907	7428388	4	0.418465
rs11843019	2244	127.18	1368.21	0.000585397	36966570	13	0.262068
rs10204385	2261	-99.5941	839.042	0.000585411	154190197	2	0.134456
rs56784944	2259	-73.1003	452.035	0.000585557	38758269	5	0.0667235
rs116988556	2216	41.2272	143.812	0.000586358	13665832	18	0.0198568
rs2926088	2255	-102.717	893.153	0.000588171	50412162	8	0.157524
rs72758407	2259	-44.5984	168.437	0.000589563	69686899	15	0.0352878
rs4906518	2255	-95.3979	770.866	0.000590435	44597907	14	0.109876
rs7709399	2261	43.9263	163.469	0.000591172	120768843	5	0.0256765
rs17366934	2261	-39.7338	133.761	0.00059138	142837632	7	0.0168336
rs13378489	2261	93.7325	744.53	0.000592167	41301852	13	0.121031
rs77898885	2261	30.2982	77.7964	0.000592367	166956551	5	0.0108672
rs116947821	2261	-29.979	76.1764	0.000592901	118670231	10	0.0115065
rs739385	2261	104.355	923.101	0.000593192	92682609	7	0.152461
rs1971467	2260	-122.398	1270.59	0.000595246	39127471	1	0.231663
rs10049382	2260	-134.025	1524.13	0.00059691	32189391	3	0.335216
rs178869	2257	142.904	1732.96	0.000597368	29782948	17	0.493919
rs17879700	2258	50.2812	214.556	0.000597609	79347289	5	0.0416933
rs17300285	2260	142.107	1713.96	0.000597972	76139901	8	0.493178
rs79068026	2261	63.4765	341.999	0.000598217	22295462	4	0.0493288
rs13170556	2261	96.3437	788.082	0.000599315	156522588	5	0.140102
rs2722714	2261	-134.102	1527.16	0.00060013	44816306	19	0.328361
rs14080	2253	-143.167	1741.25	0.000601538	16305674	3	0.422255
rs78707868	2260	-75.2377	480.896	0.000601551	126544590	3	0.0797101
rs2239515	2260	-45.6176	176.889	0.000603808	30577966	6	0.0255809
rs7749978	2260	-45.6127	176.897	0.000604791	30562041	6	0.0255754
rs2242211	2257	42.7574	155.449	0.000604917	180049432	5	0.0199445
rs111295396	2255	90.713	699.733	0.000605177	242710587	2	0.113898
rs1233444	2260	-135.141	1553.15	0.000605582	44764064	19	0.333333
rs187749	2213	118.889	1202.3	0.00060635	23776097	16	0.229465
rs1735007	2261	-52.1636	231.504	0.000607212	155949136	7	0.0352728
rs1582	2261	-133.619	1519.41	0.000608219	44830892	19	0.325059
rs7221906	2261	-95.7938	780.938	0.000608253	76955148	17	0.12785
rs877460	2257	96.446	791.621	0.000608317	116005259	12	0.122011
rs9935613	2261	64.5569	354.826	0.000609913	78717672	16	0.0557213
rs6457248	2260	-45.5812	176.89	0.000609945	30573866	6	0.0257996
rs72693691	2255	-82.724	582.837	0.000611288	25152455	15	0.099337
rs2560518	2260	119.111	1208.8	0.000612741	116793670	5	0.223465
rs760853	2261	112.127	1071.23	0.000612837	22390618	6	0.201983
rs6917434	2259	-45.5613	176.882	0.000613133	30562647	6	0.0255864
rs35190734	2258	93.5008	745.419	0.000615611	34924285	4	0.11951
rs17195474	2261	-45.5462	176.894	0.000615942	30571197	6	0.02557
rs2267638	2261	-45.5462	176.894	0.000615942	30580626	6	0.02557
rs2302347	2261	-45.5462	176.894	0.000615942	30587613	6	0.02557
rs6901251	2261	-45.5462	176.894	0.000615942	30577593	6	0.02557
rs75407659	2261	-45.5462	176.894	0.000615942	30593982	6	0.0254689
rs7742754	2261	-45.5462	176.894	0.000615942	30566154	6	0.02557
rs2273997	2258	137.748	1618.38	0.000616841	76409436	13	0.378252
rs17340918	2257	-109.571	1024.01	0.00061692	73834371	18	0.185114
rs9671	2260	-45.539	176.894	0.000617183	30559034	6	0.0255754
rs2282576	2259	57.9111	286.08	0.000617344	76928149	11	0.0430612
rs79247264	2261	-73.7761	464.401	0.000618223	19772550	12	0.0650181
rs6457246	2259	-45.531	176.901	0.000618704	30566254	6	0.0255973
rs4320911	2260	-72.6802	450.829	0.000619285	49793554	10	0.0675128
rs10067813	2259	-104.38	929.915	0.000619536	158194413	5	0.15913
rs4872428	2261	-140.282	1679.77	0.000619885	22086830	8	0.395034
rs55899711	2261	-117.501	1178.54	0.000620026	53919491	1	0.215321
rs1605319	2236	-117.814	1185.04	0.000620737	20338413	1	0.219832
rs7749109	2255	-45.5156	176.883	0.000620944	30561724	6	0.0256191
rs12319957	2261	-72.7054	451.369	0.000621242	98785226	12	0.0634058
rs2721047	2261	87.1252	648.262	0.000621833	41127682	13	0.101876
rs2877689	2256	-139.516	1662.55	0.000622407	172999916	4	0.392598
rs7767002	2251	-45.4968	176.826	0.000622926	30579417	6	0.0256465
rs1798087	2261	-92.0909	724.551	0.000623391	71584881	12	0.115065
rs7742650	2260	-45.4997	176.893	0.000623908	30573334	6	0.0255754
rs12967881	2261	111.276	1058.36	0.000625161	36946222	18	0.202003
rs62117815	2261	33.798	97.646	0.000625531	28657604	19	0.0163009
rs4677133	2258	-120.347	1238.39	0.000626557	72326050	3	0.231179
rs778676	2222	79.4525	539.776	0.000626669	16660721	17	0.102147
rs6457249	2259	-45.479	176.887	0.000627356	30579556	6	0.0255864
rs7742291	2259	-45.4741	176.891	0.000628306	30573139	6	0.0255918
rs2267640	2256	-45.4716	176.89	0.000628708	30580893	6	0.0256082
rs4942705	2259	-86.0917	634.164	0.000629213	48419019	13	0.0960554
rs760457	2260	-127.673	1395.06	0.000630276	46329312	21	0.286765
rs10461214	2259	-132.875	1511.08	0.00063031	134033424	4	0.345662
rs73015404	2261	85.1374	620.378	0.000630463	9106858	3	0.101854
rs6510547	2257	33.7736	97.6445	0.000631158	28652542	19	0.0163252
rs79613779	2261	-85.0071	618.643	0.000631509	138821540	7	0.0935436
rs3754798	2258	-134.76	1555.2	0.000632713	201239957	2	0.343643
rs4891027	2261	-141.831	1722.71	0.000632807	74273213	18	0.440537
rs75720701	2260	-84.2724	608.329	0.000633684	73467624	9	0.0846121
rs6837406	2256	138.608	1646.13	0.000634785	7419240	4	0.472234
rs17626309	2261	79.553	542.3	0.000635134	206478258	2	0.06948
rs1562494	2261	77.1174	509.643	0.000635452	139590722	3	0.0756446
rs7041664	2240	126.638	1374.42	0.000635731	8010674	9	0.274045
rs1498305	2260	-99.8359	854.259	0.00063596	25071966	15	0.149723
rs9515247	2240	115.476	1143.1	0.000636736	111188144	13	0.206667
rs55949610	2261	-104.018	927.51	0.000636738	140798344	7	0.154059
rs12897121	2261	-88.9489	678.31	0.000637164	99239281	14	0.119565
rs60383368	2260	33.7473	97.6457	0.000637425	28650783	19	0.0163078
rs2301717	2252	-140.503	1692.63	0.000637563	110619534	4	0.390291
rs55764912	2261	-130.401	1458.09	0.000637871	72314540	3	0.306527
rs12511043	2258	-103.34	915.749	0.000637988	190117766	4	0.170789
rs13107365	2261	93.4801	749.418	0.000638443	34947145	4	0.120179
rs7139531	2258	-121.52	1266.45	0.000638494	50224143	13	0.231598
rs247467	2261	124.546	1330.37	0.000638659	133389820	5	0.253517
rs1882354	2258	-129.754	1444.54	0.000640334	224301025	2	0.269272
rs12046664	2260	-102.646	904.255	0.000641376	53916576	1	0.157003
rs1958541	2261	141.846	1727.03	0.000641927	34047414	14	0.392606
rs8113677	2258	-135.765	1582.21	0.000642174	46709129	19	0.357402
rs13402783	2260	83.7908	602.689	0.000642268	86015121	2	0.0927308
rs2768469	2261	128.336	1413.84	0.000642273	12492941	10	0.267313
rs10857922	2259	-132.994	1518.42	0.000642533	112591009	1	0.331165
rs9458301	2253	138.34	1643.11	0.000642903	158138616	6	0.444765
rs12907443	2258	-138.2	1639.95	0.000643297	24229551	15	0.373666
rs11593463	2251	-135.021	1565.94	0.000644772	100476497	10	0.379543
rs10848259	2256	-79.1768	538.538	0.000645237	131436957	12	0.0708031
rs79776724	2261	-78.5238	529.707	0.000645355	125211598	8	0.083209
rs10264696	2258	-113.893	1114.43	0.000645638	145048455	7	0.205079
rs62390069	2258	-53.1803	242.989	0.000645845	46400935	5	0.0323234
rs4348534	2261	140.669	1700.18	0.000645957	135272269	8	0.495631
rs11780612	2260	-82.6907	587.535	0.000646166	464302	8	0.0924899
rs114371606	2261	-32.7217	92.0061	0.000646408	5644267	4	0.011509
rs2403893	2260	131.345	1482.46	0.000646499	24155645	11	0.299339
rs17738628	2259	101.897	892.63	0.00064828	144282005	4	0.139629
rs11553763	2261	77.14	511.603	0.000648528	135767185	9	0.0724638
rs7973246	2261	-125.016	1344.03	0.000649494	46484131	12	0.264223
rs2068617	2254	-120.9	1257.01	0.000649613	69131848	18	0.225
rs2546122	2259	116.268	1163.54	0.000653048	6790326	19	0.218263
rs1531464	2261	-129.372	1440.86	0.000653848	192909721	3	0.273977
rs2235737	2258	137.583	1629.74	0.000654291	291751	20	0.388853
rs839524	2261	-97.8587	824.587	0.000654754	212815801	2	0.128063
rs2235738	2260	140.229	1693.33	0.000655006	291789	20	0.408529
rs7004777	2261	62.1219	332.439	0.000656487	118166976	8	0.0516947
rs7960014	2260	-63.6647	349.231	0.00065737	71665876	12	0.0493603
rs12829100	2259	-65.9416	374.743	0.000658322	54924180	12	0.05629
rs9815068	2259	-44.1808	168.224	0.000658365	144275537	3	0.0223928
rs16971096	2252	33.6589	97.6447	0.000658647	28654742	19	0.0163847
rs10193163	2261	142.783	1757.14	0.000658686	79352537	2	0.436075
rs9623015	2261	-56.1459	271.704	0.000658732	39941632	22	0.0416578
rs10967557	2259	98.7265	840.19	0.000659212	26839219	9	0.148401
rs115294882	2258	-36.3434	113.861	0.000659326	95881780	3	0.0213265
rs1599887	2260	89.0263	683.371	0.000660254	197909966	2	0.102665
rs2017924	2256	-139.629	1681.05	0.00066031	46729298	19	0.494025
rs3843581	2253	135.366	1580.12	0.000660749	79524756	9	0.3587
rs7182884	2260	139.875	1687.38	0.000661326	101438862	15	0.417288
rs11952604	2258	-138.856	1662.94	0.000661451	25573209	5	0.404117
rs74674287	2260	75.8306	496.292	0.00066433	86005554	2	0.0792839
rs73164059	2252	-141.116	1720.26	0.00066812	24677387	13	0.409324
rs8024651	2261	50.3334	218.934	0.000669608	31778703	15	0.0308037
rs1705221	2257	-82.5587	589.222	0.000671069	71575611	12	0.0860708
rs55882144	2260	82.7688	592.418	0.000672445	86016463	2	0.091965
rs764158	2260	135.619	1591.23	0.000674349	68221707	12	0.354447
rs60188977	2261	64.9068	364.563	0.000675307	9251685	20	0.0506073
rs76441792	2258	46.8416	189.876	0.000675456	167856420	4	0.0230375
rs2396954	2259	82.3748	587.342	0.000676372	3196117	7	0.110235
rs79287791	2261	44.0685	168.119	0.000676941	55174396	16	0.0235457
rs17573475	2260	-128.442	1428.25	0.000677256	100690827	11	0.290209
rs56339947	2231	-70.7807	433.742	0.000677329	47154779	18	0.0642549
rs11588414	2259	-86.577	649.032	0.000677912	81400663	1	0.0959036
rs35631331	2261	-50.3996	219.968	0.000678347	147721076	7	0.0329776
rs10828029	2253	-94.2064	768.565	0.000678479	20637499	10	0.121685
rs7805034	2258	-103.435	926.619	0.000678953	140799480	7	0.154117
rs73095825	2249	-59.4975	306.716	0.000680605	77160966	3	0.041988
rs11950562	2261	141.954	1746.68	0.000682358	131652529	5	0.459292
rs1392481	2261	76.6056	508.7	0.000682576	7538237	5	0.075538
rs398244	2258	105.641	967.553	0.000683251	55173844	19	0.170469
rs9600558	2251	136.636	1618.73	0.0006836	76406624	13	0.374171
rs1554780	2253	72.4201	454.742	0.00068361	132076082	12	0.07956
rs10776740	2259	-137.094	1630.16	0.000685047	112610318	1	0.399702
rs617778	2259	-131.681	1504.14	0.000685542	145464258	6	0.332125
rs977589	2259	-141.141	1728.24	0.000686096	28179603	15	0.459382
rs10020151	2261	-117.815	1204.49	0.000687085	109929499	4	0.216173
rs1489126	2261	83.6724	607.618	0.000687721	94055122	15	0.103558
rs16948139	2261	83.6724	607.618	0.000687721	94053999	15	0.103581
rs66515139	2258	-55.0913	263.489	0.000688995	179621294	5	0.0356229
rs8053418	2261	74.0696	476.418	0.000690099	81983038	16	0.0826763
rs6123512	2259	92.6995	746.254	0.000690333	54255844	20	0.115647
rs58547872	2260	-87.6881	667.811	0.000690725	133841064	9	0.124254
rs11890150	2261	-98.6048	844.467	0.000690866	209023358	2	0.14202
rs955038	2260	115.816	1165.16	0.000691476	183453245	2	0.201023
rs2188962	2260	138.118	1657.12	0.00069153	131770805	5	0.408142
rs2896245	2258	115.689	1162.63	0.000691559	17129725	5	0.232516
rs6863543	2257	-134.692	1576.62	0.000693434	165935694	5	0.346697
rs80108275	2260	-72.0905	451.671	0.000693624	14198545	4	0.0577702
rs16862939	2261	-54.578	258.882	0.000693642	150595357	3	0.0416578
rs77608508	2254	-67.2249	392.763	0.000693668	120844163	9	0.0643162
rs6942557	2254	-71.1558	440.053	0.000693807	30443534	7	0.0694622
rs2211350	2261	134.303	1567.93	0.000694523	40483420	20	0.3576
rs9877046	2261	-127.873	1421.55	0.000694966	50352458	3	0.286917
rs7336843	2258	-103.039	923.154	0.000695649	79073097	13	0.154191
rs17165277	2259	-133.699	1554.4	0.000695994	157775271	6	0.31294
rs62525210	2260	64.3766	360.383	0.000696025	96588766	8	0.0531756
rs11142708	2261	-102.494	913.574	0.000696367	73778502	9	0.1526
rs1558542	2261	111.767	1086.45	0.000696769	55134272	7	0.192734
rs2735727	2258	-138.125	1660.24	0.000699184	1257459	11	0.430766
rs1632064	2255	100.014	870.469	0.000699234	3219694	5	0.146808
rs4590651	2260	-111.306	1078.2	0.000699553	20652798	1	0.186594
rs67401457	2261	-130.438	1480.76	0.000699665	24200178	15	0.327825
rs115568276	2257	-24.3126	51.4474	0.000699908	93536704	3	0.0130231
rs12152865	2250	89.3354	694.811	0.000701108	156503767	5	0.117017
rs10492557	2260	125.622	1373.97	0.000701408	36950630	13	0.261356
rs79333257	2261	-72.0197	451.693	0.000702317	14201867	4	0.057639
rs79334263	2261	-72.0197	451.693	0.000702317	14198992	4	0.0577456
rs7406339	2254	138.914	1680.54	0.000702493	22002556	17	0.42631
rs7315941	2261	-96.9011	817.862	0.000703139	77470035	12	0.12484
rs3829502	2251	140.897	1729.15	0.000703231	56896730	16	0.419944
rs13102063	2261	92.159	739.845	0.000703556	34873669	4	0.118606
rs4806527	2261	-47.8581	199.549	0.000704294	55228948	19	0.0301513
rs73618328	2261	-47.8581	199.549	0.000704294	55228122	19	0.0301641
rs842274	2259	-141.468	1743.7	0.000704444	16327855	3	0.423028
rs3207268	2261	-140.589	1722.15	0.000704583	74273830	18	0.440124
rs670768	2261	66.1623	381.432	0.000704874	165986685	6	0.0602217
rs1346963	2261	108.06	1017.63	0.000705515	36941868	18	0.19316
rs36119574	2259	-67.2758	394.441	0.000705563	71520662	10	0.0565032
rs17351999	2258	100.787	885.304	0.000705735	130032843	4	0.146438
rs12598848	2256	-98.3761	843.546	0.000706209	87854337	16	0.146105
rs116758739	2261	-35.8054	111.761	0.000706847	166483460	2	0.0165175
rs80021103	2257	-54.1248	255.478	0.000708541	24993595	3	0.0322099
rs34292438	2261	-52.642	241.749	0.000709941	109093271	12	0.0322821
rs1043223	2260	-132.095	1522.32	0.00071028	1953223	8	0.331095
rs12503228	2260	-107.384	1006.06	0.000710391	109928837	4	0.172068
rs2347088	2247	-136.348	1622.06	0.000710657	79092703	16	0.410045
rs28540434	2258	-85.8968	643.808	0.000710969	24930548	16	0.0932836
rs1561842	2259	-137.337	1647.14	0.000714546	179400381	3	0.391638
rs34331940	2256	-138.149	1666.7	0.000714603	6160032	8	0.432109
rs10780989	2261	-137.805	1659.33	0.000717066	73737705	9	0.385656
rs79401114	2259	-40.5913	143.984	0.00071751	30013280	7	0.0209977
rs16878842	2260	135.739	1610.36	0.000718166	16703739	6	0.373694
rs10230935	2260	-112.897	1114.17	0.000718909	86723840	7	0.21867
rs79588972	2252	77.2704	521.956	0.000719134	155581501	7	0.0862217
rs13433100	2260	-41.1551	148.068	0.000719212	32737467	20	0.0224947
rs12984069	2254	-138.63	1680.08	0.000719245	46721467	19	0.492834
rs2145357	2260	128.244	1437.91	0.00071965	116451442	6	0.269821
rs13275368	2259	-72.0524	453.93	0.000720007	10687948	8	0.0671642
rs2304222	2261	-63.8356	356.314	0.000720144	39991203	19	0.0502877
rs6685296	2259	-100.533	883.942	0.000721191	53880369	1	0.150064
rs74066347	2261	-70.7684	438.058	0.000721648	19766324	12	0.0583848
rs735620	2260	140.823	1734.74	0.000722011	118058065	5	0.456415
rs723968	2257	-100.729	887.7	0.000722729	14154231	9	0.148464
rs8010221	2259	-64.1343	360.098	0.000725611	30133254	14	0.053541
rs7576755	2255	-119.353	1247.15	0.00072575	148310480	2	0.270949
rs1050152	2261	137.911	1665.73	0.000727341	131676320	5	0.407443
rs114322193	2261	-53.2794	248.664	0.000728228	114584732	7	0.0334541
rs4842407	2257	131.658	1518.43	0.000728322	79201073	12	0.32267
rs35906948	2259	-113.184	1122.42	0.000729115	61851989	20	0.220256
rs187747	2261	115.527	1170.48	0.000733414	23820423	16	0.210207
rs79642303	2260	-93.0934	760.079	0.000733666	6735480	4	0.11509
rs4654852	2261	-110.875	1078.17	0.000733711	20661495	1	0.186448
rs11024298	2261	-35.5268	110.714	0.000734409	17491831	11	0.0122549
rs8005008	2261	-112.911	1118.4	0.000734715	95796001	14	0.200171
rs949677	2260	-134.671	1591.08	0.000734984	99611807	5	0.335288
rs16973271	2259	-61.6238	333.191	0.000735482	82274768	15	0.0506397
rs78152444	2261	-46.9726	193.592	0.000735505	147790766	2	0.0280324
rs9835332	2260	-138.534	1684.05	0.000735959	56667682	3	0.453062
rs6438140	2258	-140.227	1725.61	0.000736359	113064394	3	0.450288
rs78772057	2253	118.246	1227.09	0.000736585	134221265	9	0.224717
rs1439607	2252	138.409	1681.47	0.000737219	124569471	5	0.40878
rs4560012	2261	-66.5294	388.554	0.000737863	61938066	18	0.0662329
rs57675086	2261	46.6032	190.678	0.000738333	13385721	20	0.0329214
rs12890111	2261	-130.901	1504.88	0.000739861	48207472	14	0.334967
rs7948432	2261	-129.575	1475.01	0.000741276	101896559	11	0.336565
rs10916848	2243	136.332	1633.09	0.000741965	21002613	1	0.39704
rs11703414	2261	-54.4632	260.664	0.000742569	39934521	22	0.0401662
rs11657897	2261	-75.7065	503.816	0.000743942	51865135	17	0.0855894
rs6105088	2260	46.5717	190.676	0.000744418	13385623	20	0.0329284
rs296158	2261	86.994	665.404	0.000745001	22833705	3	0.115065
rs263629	2258	-137.563	1664.24	0.000746139	17007519	9	0.423348
rs74887364	2261	45.4401	181.659	0.000747848	37463318	3	0.0250373
rs10916769	2248	-109.957	1063.76	0.000748071	20662938	1	0.18434
rs968030	2260	73.0089	468.993	0.000748253	89774351	8	0.0659633
rs116956451	2256	-49.3873	214.647	0.000749068	37923915	10	0.0335112
rs10161530	2257	-76.537	515.512	0.000749099	26636252	12	0.0783518
rs73902704	2255	123.285	1337.58	0.000749164	40013878	21	0.262697
rs8076541	2259	-138.357	1684.76	0.000749528	55117275	17	0.406677
rs61819686	2261	50.6683	225.978	0.000750124	201510977	1	0.0308971
rs6920831	2259	99.1323	865.295	0.000751614	53584244	6	0.136141
rs6037959	2230	-139.135	1704.65	0.000751925	4741723	20	0.445031
rs61612076	2260	46.5267	190.679	0.000753377	13384258	20	0.0328358
rs72733977	2260	-67.6567	403.239	0.000753815	18392734	5	0.0570241
rs34224162	2261	-76.0265	509.281	0.000754734	49614183	16	0.073636
rs75948343	2261	40.7744	146.505	0.000755252	13702482	18	0.0205625
rs9858942	2261	-120.752	1285.1	0.000756025	72326691	3	0.247922
rs11688027	2257	-70.0568	432.632	0.000756763	78018164	2	0.0713064
rs61922913	2260	135.972	1629.85	0.000757056	68227261	12	0.385124
rs2274550	2259	-99.5801	874.341	0.000758009	36229873	13	0.142491
rs7825346	2260	-140.65	1744.4	0.000758322	21618263	8	0.435288
rs2270172	2261	-54.6253	263.166	0.000759134	30592414	6	0.0363384
rs1327014	2261	-114.177	1149.88	0.000759711	130577127	10	0.201044
rs73389555	2236	54.1418	258.568	0.000759855	23767748	22	0.0448663
rs58173607	2246	-139.124	1707.37	0.000759983	74277779	18	0.437795
rs3130068	2260	96.5424	822.51	0.000761955	31590354	6	0.145278
rs17657444	2261	-61.8961	338.112	0.000762266	164527583	4	0.0439045
rs10937326	2258	-132.104	1540.2	0.000762351	187630980	3	0.308833
rs7854825	2213	115.8	1183.57	0.00076269	80747897	9	0.219428
rs10094913	2257	-121.74	1308.12	0.00076276	108891863	8	0.269321
rs79326997	2261	-67.716	404.729	0.00076278	120898970	5	0.0567988
rs12098963	2259	64.2299	364.131	0.000762784	26762851	11	0.0629132
rs652142	2248	-123.558	1347.53	0.000762936	85573752	10	0.252142
rs114953887	2261	-34.1777	103.114	0.000763304	26366107	3	0.016514
rs12506309	2258	139.614	1721.1	0.000764551	7495063	4	0.450939
rs2769273	2258	-119.445	1260.48	0.000767222	151327376	1	0.23714
rs7570613	2260	119.425	1260.08	0.000767312	212629579	2	0.250107
rs10021358	2257	106.676	1005.59	0.00076821	34863594	4	0.172995
rs13182119	2261	101.908	918.077	0.000770092	156564882	5	0.161943
rs13037337	2259	64.315	365.766	0.000771355	9271097	20	0.0507355
rs10848258	2258	-78.4542	544.332	0.000771931	131436874	12	0.0718703
rs62477523	2256	92.5326	757.264	0.000772216	1817904	8	0.135161
rs9924905	2258	43.9903	171.183	0.000773162	55154309	16	0.0248666
rs108727	2259	-140.355	1743.11	0.000774476	57584890	20	0.46863
rs77793283	2261	-43.9408	170.856	0.000774785	130735717	12	0.0225868
rs11950495	2260	74.9621	497.492	0.000777034	58265250	5	0.0864237
rs6500235	2259	-75.84	509.218	0.000777089	49613806	16	0.0739752
rs2609908	2260	-132.181	1547.13	0.000778007	44792969	19	0.332694
rs3845798	2261	125.141	1386.96	0.000778827	202994338	2	0.268805
rs11630300	2260	124.134	1365.25	0.000780574	101710386	15	0.261671
rs1121404	2252	-136.378	1648.07	0.000781248	79089869	16	0.449626
rs1796328	2260	-90.2811	722.282	0.000781516	71586302	12	0.114475
rs9691820	2261	117.956	1233.35	0.000782947	153634958	7	0.246857
rs13161054	2260	-57.072	288.79	0.000783965	174734689	5	0.0412404
rs2074478	2261	97.7321	847.022	0.000784882	31105633	6	0.160592
rs16966230	2259	-55.4947	273.186	0.000786368	33468982	15	0.0365828
rs3900945	2259	135.434	1627.47	0.000787503	131592870	5	0.371002
rs8101949	2261	-100.251	891.742	0.00078758	7804512	19	0.155018
rs16867845	2241	-44.8467	178.458	0.000787693	30585333	6	0.0260898
rs56939222	2260	-52.9945	249.196	0.000787727	12409922	11	0.0303773
rs12162422	2261	115.652	1186.84	0.000787774	183398896	2	0.208289
rs839539	2261	-97.3626	841.22	0.000788242	212811801	2	0.130968
rs6678323	2256	-138.354	1698.77	0.000788529	20594695	1	0.434152
rs4804800	2259	-89.8958	717.453	0.000790329	7805128	19	0.117271
rs842270	2260	139.97	1739.35	0.000790352	16332988	3	0.422601
rs74337404	2258	-43.6334	169.035	0.000790578	178427084	2	0.0254165
rs75187342	2261	-64.0866	364.654	0.000790686	30271981	12	0.0508204
rs8003642	2260	-112.181	1117.73	0.000792357	95796020	14	0.200277
rs4861967	2257	133.071	1573.03	0.00079313	182398593	4	0.337492
rs2057179	2261	114.632	1168.23	0.000797025	25969220	14	0.207437
rs16864501	2252	-35.0347	109.126	0.000797171	152385976	3	0.0136752
rs2206137	2256	64.2442	367.011	0.000798039	9271800	20	0.0508547
rs2300769	2260	-139.186	1722.69	0.00079814	179420666	3	0.465793
rs13188743	2261	-53.7999	257.396	0.000798365	179652616	5	0.036133
rs1351407	2256	-137.937	1692.33	0.000799294	65193147	18	0.426392
rs115994579	2260	-67.7113	407.838	0.00079977	137760883	5	0.0558755
rs6042029	2261	42.5083	160.746	0.000800077	13317809	20	0.0262148
rs2282430	2259	77.1526	529.555	0.000800272	205882454	1	0.0791382
rs8022888	2261	-138.491	1706.61	0.000801155	99084372	14	0.407522
rs4788439	2261	-83.2573	617.083	0.000803492	24931798	16	0.0873642
rs72949008	2258	-71.1728	450.986	0.0008039	62078305	18	0.0704225
rs11762948	2261	132.252	1558.17	0.000807013	8721040	7	0.341113
rs74975467	2261	65.5397	382.718	0.000807664	156573359	3	0.0552003
rs56197344	2261	104.132	966.402	0.00080905	44014481	22	0.15374
rs2072253	2260	-138.164	1701.48	0.000809511	12855719	17	0.41006
rs13331107	2261	56.732	286.985	0.000811405	174410	16	0.0387812
rs2239516	2256	-45.0842	181.243	0.000811505	30578048	6	0.0257424
rs9301656	2251	-139.193	1727.65	0.00081159	90821987	13	0.495621
rs4963331	2261	121.496	1316.29	0.000811711	62794074	11	0.286338
rs10497187	2261	-98.9302	872.818	0.000812129	158531739	2	0.13957
rs12972112	2246	-139.498	1735.41	0.000812146	5495010	19	0.450428
rs6907655	2261	-89.9261	721.24	0.000812607	148630944	6	0.122762
rs10766832	2260	-61.2644	334.812	0.000813468	21586123	11	0.0570362
rs13074706	2255	79.2199	559.883	0.000813964	121786069	3	0.0932294
rs1420135	2261	-129.455	1495.22	0.000814365	29532418	7	0.296142
rs13185639	2258	-56.8848	288.76	0.00081527	174727366	5	0.0411602
rs79505393	2260	-42.6771	162.562	0.000816231	32722480	14	0.0220588
rs4897946	2261	-121.58	1319.44	0.000816642	319822	19	0.236522
rs76934782	2259	-61.937	342.431	0.000816729	161451098	6	0.0503628
rs59050185	2260	-47.1407	198.412	0.000817906	42155571	4	0.0283522
rs6582587	2259	-123.606	1364.17	0.000818089	46421286	12	0.25485
rs77588725	2261	-68.4287	418.327	0.000820904	137746094	5	0.0575325
rs795673	2257	133.326	1588.22	0.000821335	99601767	5	0.333404
rs9321661	2261	-130.157	1513.88	0.000822224	138828134	6	0.322182
rs2286802	2261	-133.859	1601.51	0.000823092	46733912	19	0.368073
rs2195407	2261	43.7079	170.747	0.000823127	120776239	5	0.0282335
rs77034440	2261	50.2475	225.733	0.000824638	127236834	10	0.0335749
rs79754073	2259	43.3469	167.997	0.000824865	66840786	7	0.0217438
rs17020629	2260	-75.4298	508.715	0.000824893	93100366	12	0.0752344
rs6800072	2261	120.11	1290	0.000825404	88487099	3	0.249094
rs264827	2259	-128.251	1470.92	0.000825755	169122207	5	0.278891
rs115016986	2255	-47.1476	198.789	0.000825871	33346496	2	0.0261473
rs1658551	2256	-123.123	1355.75	0.00082619	154311343	2	0.277529
rs114314185	2261	-53.0335	251.57	0.000826845	99177440	3	0.0393139
rs11693283	2259	-35.0647	109.979	0.000826949	177755684	2	0.0133262
rs76705950	2260	-80.6402	582.025	0.00083006	125222865	8	0.0924979
rs4857288	2261	132.647	1574.86	0.000830197	97440269	3	0.339548
rs79782180	2258	55.7499	278.287	0.000831974	117906629	2	0.0402434
rs7283946	2259	-110.744	1098.54	0.000833955	42143503	21	0.195481
rs117537517	2261	-36.4569	119.065	0.000834535	43773878	20	0.0144928
rs73095473	2260	-52.6255	248.144	0.000835504	239688752	2	0.0444753
rs6435681	2260	-116.692	1220.12	0.000835604	212783175	2	0.222009
rs3911818	2260	124.39	1386.45	0.000835815	202994624	2	0.268501
rs9381247	2259	-101.78	928.394	0.000836655	43682679	6	0.156823
rs7319301	2256	65.6717	386.639	0.000838267	107855052	13	0.0526147
rs17072792	2261	-62.5729	351.046	0.000838756	61980227	18	0.0595949
rs167564	2261	124.096	1380.76	0.000838917	29956145	17	0.275836
rs4721066	2256	-108.405	1053.7	0.000839053	12300751	7	0.19464
rs2187887	2261	-135.072	1636.03	0.000839584	44169426	22	0.369644
rs60502228	2261	89.6608	721.023	0.000840531	69273608	18	0.118286
rs11219925	2259	-127.647	1461.52	0.000840967	125018111	11	0.321893
rs1555777	2261	-117.741	1243.7	0.000841864	39122886	1	0.22981
rs6992312	2261	-71.1862	454.659	0.000842281	10689491	8	0.0669082
rs79159085	2260	50.1674	225.885	0.000844041	5557522	7	0.0301641
rs55734734	2261	-53.9611	261.357	0.000844371	114467524	7	0.0350671
rs4636463	2260	-103.734	965.919	0.000844664	151233080	1	0.184463
rs2609893	2260	-120.796	1310	0.000845465	44830081	19	0.267534
rs79518924	2254	-39.6837	141.39	0.000845783	34344578	14	0.0229996
rs76044224	2261	-66.4369	396.324	0.000846226	79026969	17	0.0660558
rs9349249	2260	-137.32	1693.84	0.000848229	12513795	6	0.440832
rs13332154	2260	43.2598	168.114	0.00084862	55154710	16	0.0247335
rs10745279	2261	70.4598	446.082	0.00084975	49790587	10	0.0677605
rs10909886	2251	121.305	1322.21	0.000849885	3066761	1	0.258768
rs4456	2241	139.696	1753.75	0.000850552	44972864	22	0.465647
rs1889792	2261	126.056	1428.05	0.000850759	160613181	1	0.290433
rs78760458	2261	71.5199	459.824	0.000852168	1805492	8	0.0772427
rs723769	2261	133.191	1594.82	0.000852462	59152247	18	0.371057
rs2236941	2260	-128.277	1479.75	0.000853994	50247824	3	0.328112
rs4933467	2261	-77.1551	535.355	0.000854222	89857019	10	0.0937567
rs11165308	2258	134.806	1634.39	0.000854498	92179355	1	0.446615
rs4959871	2259	-137.076	1690.03	0.000854903	3739193	6	0.403711
rs11162567	2259	-138.621	1728.45	0.000855242	75593875	1	0.40619
rs9332596	2259	126.967	1450.19	0.000855744	169514337	1	0.292217
rs2239514	2256	-44.7004	179.751	0.000855828	30577792	6	0.0258216
rs10787727	2260	-132.874	1588.53	0.000856575	118499854	10	0.335146
rs62327005	2257	-87.9488	695.958	0.000856711	156608832	4	0.109462
rs12195936	2254	113.259	1154.61	0.000858734	74694463	6	0.216026
rs78870998	2260	-66.0052	392.206	0.000859499	126352111	3	0.06246
rs60617338	2260	-66.6554	400.086	0.000860976	49762582	10	0.0552003
rs1867212	2260	115.305	1197.26	0.000861097	63127606	17	0.192644
rs7895177	2261	-107.444	1039.61	0.000861293	130735825	10	0.184317
rs28709788	2218	-80.8653	588.899	0.000861359	16728248	17	0.115242
rs12066371	2259	-26.1182	61.4368	0.000861661	63568379	1	0.0110922
rs7639856	2259	-79.9757	576.207	0.000863102	148558051	3	0.0858209
rs117764681	2261	-51.5573	239.478	0.000863369	98703843	8	0.0372896
rs73015182	2259	126.16	1434.07	0.000863853	10367852	19	0.30793
rs17278907	2259	-81.9658	605.391	0.00086439	44592123	14	0.0828888
rs4939111	2259	-136.546	1680.09	0.000864398	56966801	11	0.421092
rs4889705	2260	136.406	1677.12	0.0008659	22026080	17	0.461087
rs10799886	2258	138.475	1728.81	0.000867187	162915812	1	0.490512
rs11623941	2259	-62.8545	356.29	0.000868695	30113632	14	0.0522499
rs12679812	2260	117.068	1236.05	0.000869051	41352075	8	0.248188
rs11004341	2260	101.823	935.128	0.00086925	56262280	10	0.158175
rs2403896	2260	128.699	1494.11	0.000869893	24157765	11	0.303092
rs4909573	2261	-130.11	1527.2	0.000870385	137156632	8	0.337383
rs6464696	2257	130.098	1526.96	0.000870541	140042556	7	0.343357
rs1450613	2257	-58.8806	312.784	0.00087071	165901702	5	0.0471618
rs1850921	2258	136.143	1672.39	0.000871323	22032477	17	0.461292
rs800338	2258	-110.365	1099.13	0.000871715	2473456	11	0.185047
rs4941384	2260	-109.306	1078.13	0.000871731	55968614	18	0.196185
rs6001618	2260	-53.9457	262.622	0.000872128	39934836	22	0.0404945
rs6580076	2248	-103.993	976.023	0.000872553	153783753	5	0.171022
rs4609896	2257	-129.836	1521.4	0.000872573	9352046	17	0.304543
rs11691920	2261	96.148	834.73	0.000875107	62683114	2	0.152035
rs864631	2261	-85.2421	656.177	0.000875671	84168158	9	0.0959284
rs10852894	2243	-136.153	1674.1	0.000875817	7828558	17	0.455424
rs4370549	2261	-134.045	1622.68	0.000875884	6147944	8	0.405797
rs74801114	2260	34.3361	106.48	0.000876327	29016472	7	0.0174766
rs4411468	2258	102.763	953.829	0.000876717	28003335	15	0.163714
rs76783065	2260	33.1955	99.5361	0.000876992	59075668	19	0.0181159
rs12772549	2261	-107.299	1039.99	0.000877139	130739058	10	0.184474
rs279552	2259	-30.3144	83.0119	0.000877244	9976159	3	0.0109808
rs60012696	2259	114.869	1192.01	0.000877629	101516885	15	0.238913
rs1657365	2260	123.009	1366.95	0.000877678	104198795	5	0.257195
rs17091684	2259	-101.498	930.707	0.000877874	43076137	12	0.15785
rs34341374	2261	50.3385	228.944	0.000878287	122364538	5	0.0279318
rs117413160	2260	-77.2531	539.215	0.000878298	101663983	8	0.0907249
rs6056505	2261	73.2609	484.98	0.000878895	9243782	20	0.0706522
rs4943365	2259	123.251	1372.67	0.00087894	36949526	13	0.261245
rs3773497	2257	121.567	1335.48	0.0008792	71015644	3	0.269633
rs62370594	2261	-47.0511	200.076	0.000879797	45816356	5	0.0291986
rs56291962	2260	-126.611	1448.81	0.000879953	125022227	11	0.325874
rs1024748	2260	109.069	1075.25	0.00088047	55128339	7	0.189192
rs35571085	2260	60.2321	328.007	0.000881874	9237605	20	0.0441176
rs34609846	2260	-123.612	1381.95	0.000883609	40510792	2	0.267157
rs7228565	2261	96.0342	834.414	0.000885556	6632485	18	0.143618
rs12502197	2258	-131.534	1565.98	0.000887792	109945016	4	0.357996
rs17146023	2260	-97.5862	862.048	0.0008883	174169	16	0.151984
rs9317999	2258	-99.1154	889.293	0.000888389	71841787	13	0.143726
rs7777560	2261	70.8673	454.779	0.000890183	29461916	7	0.0711698
rs10461763	2260	-47.0033	200.068	0.000890329	45839207	5	0.0293114
rs4897949	2257	-118.634	1274.49	0.00089033	326481	19	0.224867
rs77088390	2260	62.7644	356.757	0.000890627	113647537	5	0.0561594
rs1981150	2261	-77.2499	540.438	0.000890679	89854115	10	0.0956744
rs79142409	2259	-63.8418	369.181	0.00089165	83935537	5	0.0509812
rs72499773	2261	-90.7079	745.378	0.000892351	132254010	6	0.117302
rs557834	2253	-128.99	1507.45	0.000892894	100845756	11	0.29754
rs77344660	2258	-64.5593	377.617	0.000892928	192769415	3	0.0630333
rs34129237	2242	-127.303	1468.88	0.000895042	24198256	15	0.325387
rs66881748	2261	-53.1415	255.972	0.00089527	132260085	10	0.0406989
rs7226150	2260	-92.5827	777.14	0.000896678	76955421	17	0.127238
rs79779093	2259	-57.2691	297.412	0.000897625	129556569	2	0.0471215
rs17544978	2261	77.4974	544.646	0.000897909	126452828	12	0.0777754
rs957682	2260	134.099	1630.87	0.00089821	231043270	2	0.433063
rs6105094	2259	45.2259	185.499	0.000898254	13410638	20	0.03135
rs4851487	2261	-132.97	1603.68	0.000898763	102302978	2	0.39224
rs10873476	2257	127.475	1474.03	0.000899379	97362492	14	0.296502
rs6028083	2246	-133.985	1628.51	0.000899603	59838099	20	0.38516
rs1364043	2258	119.582	1297.38	0.000900348	63250851	5	0.237623
rs11664392	2260	132.654	1596.79	0.00090117	30113132	18	0.392088
rs72663337	2249	-49.2792	220.378	0.000901623	118021358	5	0.0386592
rs464980	2260	135.337	1662.34	0.000902176	40015791	21	0.438725
rs2031809	2258	132.445	1592.18	0.000902619	36222761	13	0.383344
rs11204904	2258	132.454	1592.55	0.00090307	151835275	1	0.38569
rs114846105	2247	-48.7429	215.684	0.000903508	66909567	4	0.033691
rs7386994	2260	93.9359	801.254	0.000904907	1952175	8	0.134939
rs7675343	2256	-129.048	1513.15	0.000908279	148658108	4	0.339164
rs36122984	2259	138.119	1733.65	0.000909176	67880823	18	0.47815
rs17491330	2261	70.1713	447.638	0.000911133	82872034	1	0.0607287
rs76903552	2261	70.1713	447.638	0.000911133	82866957	1	0.0607287
rs62575271	2258	-55.5995	281.031	0.00091119	108797842	9	0.0396114
rs499866	2257	-134.044	1633.56	0.000911522	96021386	11	0.380388
rs987776	2261	-42.8392	166.856	0.000911773	174736840	5	0.0219476
rs16892178	2260	-53.7176	262.387	0.000912385	34025273	5	0.0359122
rs6791703	2260	137.712	1724.55	0.000912712	46569721	3	0.429668
rs9542619	2259	134.887	1654.6	0.000912965	71795919	13	0.376252
rs16879545	2258	-92.5255	778.634	0.000913651	49591774	6	0.122841
rs11692121	2258	-126.158	1447.62	0.000913857	11015807	2	0.320644
rs6770054	2261	-74.9038	510.377	0.000914568	159549003	3	0.0835287
rs4787655	2261	-82.0812	612.926	0.000915032	24931894	16	0.0871511
rs3109621	2250	129.14	1517.2	0.000915074	42350442	4	0.307289
rs77670542	2260	-65.3295	388.287	0.000915192	83911951	5	0.0543594
rs73105849	2260	-52.4002	249.813	0.000915379	21462347	4	0.0354935
rs2471106	2258	-137.039	1709.15	0.000917205	79254118	5	0.398549
rs7951272	2259	-115.11	1206.19	0.000918413	112290913	11	0.24872
rs62333032	2252	-87.1961	692.214	0.000919103	164704197	4	0.116535
rs10499190	2261	101.033	929.426	0.000919669	134570331	6	0.17338
rs12975463	2261	89.5874	730.78	0.000919688	31940087	19	0.12753
rs7610002	2256	115.17	1207.86	0.000920252	131658910	3	0.240337
rs4752010	2245	137.499	1721.64	0.000920278	118503586	10	0.423118
rs9577123	2256	90.1502	740.521	0.000923595	41293052	13	0.120303
rs78292198	2260	-39.9625	145.518	0.000923691	159504784	1	0.0214331
rs36094561	2260	-134.085	1638.26	0.000923818	172994388	4	0.382008
rs6999089	2258	-134.653	1652.3	0.000924263	1550644	8	0.431314
rs2394501	2261	-106.93	1042	0.000924358	96416293	7	0.19593
rs7726340	2261	-128.901	1514.38	0.000925068	37989879	5	0.32133
rs117354002	2261	-74.7942	509.889	0.000925308	49597035	16	0.0730876
rs2077706	2260	88.1885	708.883	0.000925454	10301440	18	0.126412
rs73972355	2261	-85.7024	669.519	0.000925778	75913930	18	0.114958
rs1220601	2258	81.4834	605.536	0.000928625	24810348	13	0.109832
rs9293946	2261	-90.9875	755.373	0.000931105	74684983	6	0.11368
rs7650827	2258	-78.8019	566.72	0.000932347	172259556	3	0.0850224
rs909357	2261	77.8462	553.194	0.000933705	133902602	8	0.0799062
rs1462912	2261	126.632	1464	0.000934336	79212723	12	0.305561
rs10079187	2255	109.815	1101.01	0.000934564	29320222	5	0.209757
rs1382167	2260	-97.709	871.659	0.000934657	21636543	3	0.151845
rs17007170	2261	-61.4792	345.116	0.000935054	28905810	2	0.0456193
rs12510056	2255	95.2916	829.239	0.000935835	141077993	4	0.130124
rs7015322	2254	-94.632	817.851	0.00093619	98581957	8	0.128416
rs12975015	2261	-103.273	974.477	0.000938747	54574794	19	0.163043
rs441927	2259	99.2548	900.139	0.000938849	62759420	15	0.149605
rs178865	2258	137.581	1729.55	0.000938998	29777029	17	0.498933
rs10860819	2259	118.991	1293.81	0.000939253	102311702	12	0.252559
rs12963266	2240	-117.992	1272.3	0.000939836	69124978	18	0.234257
rs17121622	2260	-53.638	262.966	0.000940744	100377744	1	0.0361253
rs4403235	2259	-76.4965	534.9	0.000941179	74782905	6	0.0821071
rs2764026	2244	-121.727	1354.81	0.000942639	36291051	13	0.266324
rs62149336	2258	-53.3328	260.122	0.000943746	72745105	2	0.0392491
rs75782995	2260	65.275	389.679	0.000944044	112524664	5	0.053815
rs7672826	2256	131.268	1576.44	0.000945911	182399695	4	0.337244
rs4705945	2260	-43.2854	171.438	0.000946761	131773194	5	0.0260072
rs7947959	2260	-127.37	1484.71	0.000947865	4784679	11	0.277659
rs28699145	2252	-113.834	1186.17	0.000949044	8362023	8	0.201157
rs35491181	2260	131.992	1595.01	0.000949941	135510400	7	0.346228
rs9369394	2260	-135.825	1689.27	0.000950854	12512344	6	0.440857
rs12659233	2261	-43.2689	171.442	0.000951157	131778857	5	0.0260017
rs17715199	2261	-43.2689	171.442	0.000951157	131765611	5	0.0261083
rs581610	2260	105.877	1026.53	0.000951188	103926036	8	0.176082
rs2960821	2257	-69.5657	443.248	0.00095234	25606956	7	0.0665529
rs17121644	2261	-53.5784	262.96	0.000953033	100385430	1	0.0361176
rs16995983	2260	-95.1645	829.772	0.000954309	9489944	20	0.147059
rs2873409	2259	135.793	1689.75	0.000955074	2608353	19	0.439446
rs10087	2258	-137.875	1742.61	0.000957196	16301148	3	0.421822
rs59862485	2260	-85.8729	676.023	0.000957425	101431645	12	0.101343
rs4383572	2257	-133.673	1638.18	0.000957775	160558972	4	0.452015
rs4478803	2261	-46.0264	194.25	0.000958707	14559081	1	0.0276061
rs4705859	2259	-43.2381	171.432	0.000958845	131763938	5	0.0261194
rs12577733	2258	121.76	1359.65	0.00095966	100773850	11	0.263382
rs1543747	2261	-128.926	1524.49	0.000959949	48556901	14	0.358513
rs17058946	2258	60.1066	331.45	0.000961632	173757115	4	0.0407249
rs1017141	2260	-102.406	962.177	0.000962026	81569678	14	0.184929
rs2230593	2230	-63.9724	375.537	0.000962869	49940078	3	0.0590526
rs1256324	2258	-115.943	1233.62	0.000963171	21910649	1	0.248187
rs58822703	2258	76.3113	534.417	0.000963332	156452074	3	0.0805076
rs2857609	2260	94.5998	821.335	0.000963806	31577825	6	0.145247
rs34739145	2258	-130.426	1561.42	0.000964462	125028780	11	0.359595
rs1864437	2261	-108.727	1085.18	0.000964945	115319579	2	0.20876
rs1985995	2261	-112.198	1155.68	0.000965521	24478577	9	0.204347
rs34389506	2260	-50.6923	236.011	0.000967841	109205206	12	0.032289
rs1619376	2257	111.716	1146.31	0.000968121	30983326	6	0.21799
rs114258527	2250	-34.3363	108.323	0.00097004	177728772	2	0.013037
rs934480	2259	104.285	999.307	0.000970511	18891487	9	0.162119
rs72788319	2260	101.334	943.724	0.000971651	13357933	16	0.164357
rs822102	2260	139.595	1791.34	0.000972998	101392911	12	0.474184
rs73184758	2260	92.6448	789.188	0.000974287	1953880	8	0.13145
rs9387383	2261	-137.75	1744.9	0.000974887	116422847	6	0.44577
rs590616	2261	-125.694	1452.87	0.000975084	100848475	11	0.275789
rs72656535	2258	57.6499	305.656	0.000975565	28291321	1	0.0451248
rs6089850	2254	-132.285	1609.52	0.000976123	61793778	20	0.356884
rs75754531	2261	65.0894	389.678	0.000976214	112524772	5	0.0538035
rs41281342	2226	-37.0524	126.281	0.000976471	73571678	10	0.0196799
rs6899188	2261	56.7692	296.539	0.000978482	77243898	5	0.0493288
rs1539864	2260	-134.598	1667.1	0.000978835	19441734	18	0.462383
rs6109867	2261	42.5649	166.726	0.000979072	13394266	20	0.0286597
rs11608243	2254	-108.315	1079.7	0.000979381	19133909	11	0.197863
rs16871128	2259	-52.2376	251.17	0.0009804	21481078	4	0.0357219
rs9351231	2252	-110.675	1127.48	0.000980461	90738953	6	0.211061
rs10191480	2261	137.268	1734.4	0.000980567	45281360	2	0.485398
rs12618653	2259	-110.016	1114.12	0.000980602	224355229	2	0.1958
rs7897122	2258	128.225	1513.54	0.000981054	49396141	10	0.363821
rs206127	2252	130.801	1575.02	0.000981232	32872177	13	0.335153
rs11975562	2261	122.533	1382.42	0.000982168	153643429	7	0.278713
rs6829204	2260	98.9896	902.226	0.000982179	5658891	4	0.166525
rs1996463	2244	135.165	1682.72	0.000984113	22003681	17	0.425166
rs9490326	2260	103.621	988.958	0.000984115	121903851	6	0.173806
rs7311197	2259	-87.1675	699.975	0.000985337	118099964	12	0.112711
rs10033472	2258	59.9801	331.455	0.000985842	173753757	4	0.0407336
rs10006750	2260	-53.5865	264.589	0.000986505	20290202	4	0.0436914
rs79089892	2251	75.7647	529.073	0.000988108	190096792	4	0.0874492
rs728448	2260	-102.199	962.696	0.00098829	35058101	1	0.165281
rs751146	2257	-62.9873	365.681	0.00098831	109392158	5	0.0550459
rs116680426	2261	-35.2944	114.817	0.000988313	55639339	2	0.0187513
rs10171977	2256	-138.618	1771.25	0.000988875	39373207	2	0.436086
rs10017105	2259	59.9562	331.459	0.000990513	173753187	4	0.0407163
rs6130620	2256	-137.345	1739.65	0.0009915	43086395	20	0.474386
rs2699803	2259	-136.978	1730.64	0.000992392	26422816	7	0.455447
rs3008062	2260	73.7836	502.205	0.000993172	166002768	6	0.0765132
rs9456621	2261	28.7201	76.0939	0.000993393	161493889	6	0.0108672
rs3860632	2254	-65.5975	397.015	0.000994126	180566295	4	0.061859
rs35533543	2261	-28.3035	73.9184	0.000994679	68838775	12	0.0135337
rs11650560	2259	-52.4003	253.368	0.000994834	41769420	17	0.0411777
rs6981738	2260	135.982	1706.3	0.000994944	125197542	8	0.483056
rs7909368	2255	-132.989	1632.16	0.000995438	7084300	10	0.397181
rs3829357	2258	-135.201	1686.97	0.000995652	23765100	13	0.454526
rs6582594	2258	-121.735	1367.67	0.000995737	46443792	12	0.255439
rs650273	2252	-65.8536	400.289	0.000996569	101755285	13	0.058987
rs62392400	2261	-116.501	1252.8	0.000996662	3740061	6	0.234285
rs6706665	2230	-137.049	1734.06	0.000997915	237815357	2	0.497842
rs12803685	2261	-43.3526	173.538	0.000998589	83665564	11	0.0227999
rs7145158	2258	-127.562	1502.81	0.000999929	48557997	14	0.348294
rs10862334	2256	-77.4802	554.499	0.00100067	77069205	12	0.0821406
rs74324020	2259	-51.5508	245.47	0.00100078	42050747	4	0.0303903
rs113862435	2245	35.5563	116.799	0.00100183	112899800	8	0.0159974
rs642689	2261	-117.103	1267.38	0.00100407	131783142	11	0.227893
rs11114981	2261	-77.7417	558.797	0.00100643	77074909	12	0.0829071
rs10493051	2260	-89.4937	740.529	0.00100659	32889223	1	0.120542
rs4760469	2261	132.026	1612.5	0.00100961	93025896	12	0.365225
rs7909206	2258	-105.896	1037.47	0.00101017	130735694	10	0.183835
rs2016677	2256	-133.321	1644.58	0.0010107	102292286	2	0.470237
rs61730997	2250	39.4073	143.698	0.0010112	13731574	18	0.0201587
rs508448	2257	-136.999	1736.73	0.00101123	29181525	1	0.476841
rs17865908	2260	-55.1179	281.124	0.0010114	118251420	4	0.0442336
rs9505208	2259	-77.3837	554.168	0.00101181	7466094	6	0.0835643
rs1373904	2259	121.198	1359.62	0.00101297	44475398	13	0.245309
rs12052184	2260	100.018	926.054	0.00101372	7099089	19	0.145798
rs678839	2260	119.282	1317.27	0.00101433	103912514	8	0.255757
rs2721008	2261	-79.5874	586.43	0.00101434	407378	5	0.101876
rs732111	2261	-79.5874	586.43	0.00101434	407230	5	0.101534
rs3736919	2261	-137.567	1752.11	0.0010144	36939688	13	0.461858
rs6090270	2260	-102.894	980.268	0.0010148	61798755	20	0.171605
rs6557089	2255	-107.439	1069.13	0.00101678	151042527	6	0.19652
rs11669841	2248	131.947	1612.53	0.00101684	20910316	19	0.369994
rs7688505	2257	-127.877	1514.6	0.00101684	185828318	4	0.329068
rs4235884	2260	-75.6239	529.733	0.00101722	74758902	6	0.0808102
rs11100238	2251	-136.261	1719.93	0.0010176	160477057	4	0.45406
rs79811607	2257	-34.6754	111.387	0.00101797	111760061	1	0.0148377
rs62313477	2261	-60.5074	339.188	0.00101838	118222996	4	0.0491366
rs2070874	2257	-98.1279	892.143	0.00101874	132009710	5	0.153969
rs10007083	2257	-131.938	1612.89	0.00101898	162272259	4	0.369746
rs61538031	2260	66.0943	404.763	0.00101906	82865237	1	0.0542528
rs950200	2261	-134.806	1684.1	0.00102008	3099194	1	0.425421
rs11772249	2254	70.9451	466.512	0.00102103	155576736	7	0.0758451
rs58273082	2260	-103.925	1001.07	0.00102112	100109866	13	0.175512
rs11213290	2259	-118.176	1294.57	0.00102174	110048643	11	0.24808
rs1928630	2252	104.569	1013.87	0.00102323	36286035	20	0.187006
rs1902745	2257	115.184	1230.2	0.0010234	194017714	2	0.231606
rs629813	2261	-105.926	1040.38	0.00102343	100856632	11	0.182399
rs11942432	2253	-122.447	1390.27	0.00102361	71026763	4	0.291372
rs2049193	2253	122.73	1397	0.00102485	203009333	2	0.271172
rs34025926	2260	-124.606	1440.21	0.00102557	126219627	3	0.296675
rs116228357	2261	-48.0697	214.37	0.00102657	11925732	1	0.0286658
rs112548285	2260	-52.8033	258.681	0.00102687	13791508	4	0.0403879
rs3758922	2261	-134.924	1689.05	0.0010272	56957808	11	0.424766
rs2526397	2261	-127.83	1516.23	0.00102765	50187790	3	0.346121
rs11025018	2260	-108.97	1101.87	0.00102791	19136906	11	0.200234
rs1354264	2261	-75.9245	534.982	0.0010287	25615221	7	0.0790539
rs1818146	2261	-75.9245	534.982	0.0010287	25614089	7	0.0789474
rs5006218	2259	90.8883	766.698	0.00102915	133126220	6	0.12572
rs12648102	2258	-96.8028	869.825	0.00102982	190115583	4	0.161655
rs67034434	2261	-88.326	724.354	0.00103144	180303158	2	0.116983
rs6906021	2240	137.672	1760.19	0.0010328	32626311	6	0.477239
rs2903267	2261	-135.006	1692.72	0.00103293	56956516	11	0.425298
rs17096289	2261	-136.463	1729.51	0.00103311	75592165	1	0.40667
rs6772477	2260	81.568	618.163	0.00103546	9108056	3	0.101471
rs1007602	2225	131.559	1608.22	0.00103605	131602166	5	0.370294
rs56356835	2260	-77.3755	556.316	0.00103616	159136738	6	0.0792839
rs9883559	2261	99.5373	920.708	0.00103665	190941728	3	0.160768
rs78100695	2232	28.772	76.9394	0.00103748	88652546	14	0.01305
rs17601879	2259	-77.9381	564.647	0.00103842	172258131	3	0.0846482
rs6680215	2259	109.563	1116.17	0.00104017	246347153	1	0.215931
rs10178903	2260	115.816	1247.44	0.00104123	148336575	2	0.26364
rs4721307	2257	-108.723	1099.42	0.00104184	14190675	7	0.209571
rs3129595	2260	67.2028	420.067	0.00104213	22560282	13	0.0709719
rs6815338	2260	-45.1152	189.325	0.00104239	88501530	4	0.022703
rs118112411	2261	-42.4531	167.662	0.0010431	25003503	8	0.0248295
rs12240404	2261	81.8304	623.111	0.00104481	13988898	10	0.111123
rs7684253	2259	-137.585	1761.51	0.00104496	57727311	4	0.447728
rs969700	2260	-105.759	1040.88	0.00104522	109414568	13	0.169083
rs6431488	2260	-136.921	1744.96	0.00104638	237810403	2	0.499041
rs1476958	2261	-122.819	1404.07	0.00104651	9686343	16	0.278287
rs73054610	2258	128.578	1539.02	0.0010473	47042451	19	0.330773
rs2345779	2260	133.962	1670.65	0.0010474	126317824	12	0.377558
rs56158322	2260	71.6998	478.634	0.00104806	216262088	1	0.0722506
rs12520396	2259	-108.744	1100.99	0.00104815	25618766	5	0.194628
rs13262041	2214	-103.601	999.321	0.00104818	95755962	8	0.180278
rs62266268	2256	-124.349	1439.73	0.00104841	126219388	3	0.296415
rs1800684	2261	86.7835	701.25	0.00104848	32151994	6	0.129156
rs794977	2257	130.395	1583.27	0.00104891	99630569	5	0.334685
rs59386277	2261	-73.6599	505.251	0.00104913	93124137	12	0.0757511
rs1824777	2258	130.409	1583.83	0.00104978	99614601	5	0.334758
rs9319535	2261	-134.016	1672.68	0.00104989	79091328	16	0.430825
rs419526	2252	114.62	1223.68	0.00105058	63142194	17	0.200855
rs11657049	2261	59.0558	324.851	0.00105073	31148315	17	0.053697
rs74022945	2261	41.7821	162.609	0.00105081	55152779	16	0.0225916
rs795670	2258	129.997	1574.28	0.00105152	99603021	5	0.329638
rs57153218	2260	-54.2912	274.655	0.00105311	38916337	8	0.041791
rs11662996	2259	105.707	1041.25	0.00105336	36956762	18	0.200576
rs4510148	2260	-41.5719	161.059	0.00105391	27811892	19	0.0229211
rs76909681	2261	93.767	819.465	0.00105454	74577228	5	0.129716
rs77209726	2261	93.767	819.465	0.00105454	74577701	5	0.129661
rs2368281	2250	107.331	1073.73	0.00105469	183408260	2	0.186363
rs4791423	2261	-126.427	1489.8	0.00105478	7874914	17	0.331628
rs62420307	2258	-60.243	338.278	0.00105496	111102158	6	0.0513859
rs7154092	2261	-130.203	1580.46	0.00105609	90406002	14	0.386853
rs12695041	2260	-129.74	1569.36	0.00105661	194440887	3	0.339514
rs1457759	2249	-63.3194	373.894	0.00105799	113616993	5	0.0603596
rs76491431	2261	-52.9374	261.369	0.00105877	34190279	4	0.0418887
rs17806455	2260	-72.1659	485.784	0.00105948	20501468	3	0.0816805
rs75988504	2260	-69.4511	449.969	0.0010601	141730052	2	0.062873
rs2087051	2261	127.255	1510.75	0.00106039	13189727	12	0.317494
rs73172044	2258	101.462	960.419	0.00106054	43970630	22	0.15287
rs114859872	2254	-70.2292	460.169	0.00106091	160397628	1	0.0640752
rs6989930	2261	-69.4683	450.355	0.00106233	10670108	8	0.0671356
rs57088187	2260	-115.131	1237.22	0.00106347	67904230	6	0.236573
rs16876248	2257	73.5421	504.829	0.00106361	5773139	5	0.0760452
rs1487500	2258	-133.57	1665.48	0.00106427	17012877	9	0.416507
rs8059366	2252	100.177	936.84	0.00106443	13351740	16	0.164136
rs9614188	2261	-130.509	1590.14	0.00106475	44194393	22	0.34967
rs1384014	2256	-117.608	1291.33	0.00106487	13267554	11	0.260201
rs71607016	2261	-53.1112	263.356	0.00106501	20294590	4	0.0437886
rs9287637	2261	-68.6895	440.537	0.00106546	239693785	2	0.0728745
rs2935543	2261	-105.381	1036.87	0.00106548	101665462	8	0.195078
rs74731419	2260	-60.5013	341.815	0.0010663	161448167	6	0.0505115
rs12596363	2254	137.193	1757.76	0.00106679	64124789	16	0.477569
rs12650063	2256	-96.3895	867.671	0.00106679	190111329	4	0.161012
rs4459932	2260	130.98	1602.33	0.00106744	196141661	3	0.369672
rs1859322	2261	-99.215	919.434	0.00106779	26522938	7	0.138398
rs17072075	2260	93.7323	820.983	0.00107049	65004205	3	0.120098
rs6987673	2261	-38.3438	137.39	0.00107063	74330116	8	0.0203495
rs9287724	2259	92.5792	800.95	0.00107082	10988588	2	0.154404
rs7594009	2261	115.956	1256.7	0.00107176	12159365	2	0.241956
rs12325170	2256	-101.288	958.874	0.0010718	87855296	16	0.161689
rs9894088	2260	-93.8513	823.288	0.00107214	2336370	17	0.132246
rs656448	2260	124.394	1446.41	0.00107241	70579817	1	0.303667
rs4689110	2255	-117.03	1280.33	0.00107297	7379505	4	0.225107
rs6533438	2258	-129.238	1561.57	0.00107374	110538429	4	0.293559
rs60476119	2261	-104.485	1020.74	0.00107405	51878187	17	0.18361
rs1374123	2251	-113.676	1208.3	0.00107452	4677812	2	0.219338
rs6951925	2259	-102.243	977.658	0.00107574	108801624	7	0.188127
rs9600556	2258	131.317	1612.76	0.00107583	76391057	13	0.375853
rs74262579	2261	-50.7568	240.959	0.00107618	65934026	2	0.0330279
rs4459	2261	136.951	1754.45	0.00107696	44974493	22	0.455466
rs4757587	2261	-98.1076	900.481	0.00107784	17760904	11	0.15928
rs12950183	2238	-116.585	1271.79	0.00107874	71987101	17	0.263763
rs35477692	2261	-84.5487	668.919	0.00107913	75914025	18	0.11477
rs9458118	2259	28.2114	74.476	0.00107922	161511074	6	0.0106587
rs78178193	2251	66.1459	409.462	0.00107983	243006990	2	0.0493048
rs1367183	2261	-107.477	1081.14	0.00108038	115319993	2	0.207055
rs12204027	2259	90.2509	762.5	0.00108167	133122831	6	0.124707
rs1943489	2261	-134.318	1688.98	0.001082	56957418	11	0.424675
rs881713	2260	-70.378	463.7	0.00108206	95985066	1	0.06948
rs1893953	2258	-135.718	1724.41	0.00108208	160474408	4	0.454662
rs7158356	2260	-91.7691	788.577	0.00108332	90419188	14	0.127691
rs9297551	2249	71.4603	478.177	0.00108343	89818717	8	0.070985
rs62575276	2255	-54.5156	278.377	0.00108534	108829268	9	0.0395776
rs11127431	2261	-32.5554	99.2965	0.00108675	3487663	2	0.0114
rs228026	2261	-117.412	1291.74	0.0010877	44066739	21	0.229384
rs57989530	2258	-95.8729	861.374	0.00108836	190121495	4	0.160661
rs1041139	2257	-136.592	1748.45	0.00108841	36940123	13	0.461826
rs597220	2256	-111.705	1169.49	0.00108907	236777670	1	0.20538
rs11642887	2261	-97.2295	886.19	0.00109025	86281693	16	0.149936
rs9319534	2261	-133.298	1665.73	0.00109061	79091158	16	0.431479
rs10452224	2256	-134.46	1695	0.00109107	149570069	4	0.446139
rs2993333	2259	-108.208	1098.24	0.00109387	113568271	13	0.180878
rs17595167	2261	-113.977	1218.65	0.00109483	91806310	15	0.224377
rs9324283	2260	104.887	1032.23	0.0010961	112978282	13	0.177863
rs116585482	2258	37.0386	128.754	0.0010978	97058994	10	0.014502
rs28722144	2261	-95.2982	852.356	0.00109782	25066851	15	0.14951
rs11934518	2260	-89.2312	747.303	0.00109799	182662286	4	0.116172
rs891463	2261	75.3262	532.609	0.00109875	156442304	3	0.0798167
rs9506831	2261	-134.487	1698.88	0.00110289	22875838	13	0.432346
rs11758794	2256	-61.8719	359.575	0.00110293	161521680	6	0.0532892
rs1013458	2261	-61.4469	354.667	0.0011032	109392612	5	0.0532822
rs1919078	2230	-131.68	1628.85	0.00110356	10996556	3	0.385529
rs592965	2257	-123.241	1426.85	0.00110387	115947887	5	0.287944
rs17189653	2259	135.26	1718.81	0.00110422	84984350	16	0.476764
rs1033620	2259	-134.97	1711.58	0.00110465	38221433	20	0.450949
rs58768642	2261	73.0853	501.893	0.00110511	68720891	8	0.0831025
rs34428701	2260	-87.7631	723.813	0.00110585	20634377	10	0.11413
rs60534759	2260	-50.3267	238.025	0.0011062	181894969	4	0.0342217
rs72727261	2259	-80.8826	614.831	0.00110648	49536535	15	0.0967363
rs10075374	2259	-123.941	1443.77	0.00110688	63184538	5	0.315486
rs9880900	2261	-132.977	1662.24	0.00110789	32171117	3	0.407309
rs1159673	2259	-106.163	1059.49	0.00110805	6706459	2	0.193349
rs116918585	2233	-54.7239	281.621	0.00111039	109347225	8	0.0410722
rs12774006	2258	-69.018	447.992	0.0011109	37703778	10	0.0690207
rs3134240	2261	-79.5591	595.37	0.0011118	96573370	8	0.0907735
rs485269	2260	-115.469	1254.17	0.00111207	100850994	11	0.233163
rs12028505	2261	68.0561	435.674	0.00111211	116787846	1	0.0594502
rs892331	2261	99.0978	923.823	0.0011126	118616136	2	0.165175
rs28429027	2259	116.372	1274.11	0.00111332	42948695	21	0.221855
rs16990110	2260	-99.0203	922.53	0.00111364	4741638	20	0.169936
rs175874	2261	80.959	616.713	0.00111395	167015105	5	0.103772
rs9276179	2253	101.104	962.011	0.0011153	32699090	6	0.149562
rs10846990	2261	133.281	1671.89	0.00111566	126321271	12	0.37769
rs6031612	2248	-134.866	1711.96	0.00111591	43086992	20	0.48928
rs9896969	2260	-118.944	1331.65	0.0011162	49931551	17	0.265885
rs62521398	2261	37.1899	130.19	0.00111652	127016624	8	0.0188619
rs72861270	2261	-51.3172	247.897	0.00111678	154264494	2	0.0376333
rs1352563	2257	-121.117	1381.05	0.0011176	131606975	4	0.292298
rs77770635	2261	-44.3264	185.004	0.00111845	108921523	5	0.0280264
rs34148215	2261	137.604	1783.04	0.00111905	51249238	14	0.448827
rs7761516	2255	-55.4677	289.739	0.00111947	138659985	6	0.0475021
rs2565050	2261	95.0438	850.815	0.00112037	27404354	8	0.138398
rs74325324	2260	44.4819	186.383	0.00112114	86394965	16	0.0249414
rs9560578	2260	-135.098	1719.29	0.00112132	90861108	13	0.485498
rs344096	2245	135.248	1723.37	0.00112226	77694258	4	0.425552
rs35407179	2260	102.571	991.52	0.00112435	65654771	10	0.171995
rs160836	2261	27.8888	73.3029	0.00112442	29115132	7	0.0115065
rs10041827	2257	-121.171	1383.79	0.00112458	37949867	5	0.260883
rs2001761	2261	132.292	1650.11	0.00112715	70835612	10	0.352878
rs1152991	2261	-133.665	1684.63	0.00112752	20904743	1	0.450565
rs10002585	2260	90.0949	765.598	0.00112947	34953041	4	0.124414
rs9555707	2257	-124.313	1457.59	0.0011295	111123190	13	0.315273
rs79749040	2261	30.3312	86.7993	0.00113154	152562323	7	0.0108672
rs80041011	2261	30.3312	86.7993	0.00113154	152561958	7	0.0108672
rs72848976	2256	-104.485	1030.03	0.00113162	105312536	10	0.193342
rs6838036	2261	126.862	1518.61	0.0011322	109411079	4	0.314898
rs17232759	2261	-51.1894	247.291	0.00113319	154272223	2	0.0375187
rs27198	2250	-129.324	1578.52	0.00113389	89803188	5	0.335756
rs1705465	2260	-131.959	1643.6	0.00113421	30134024	18	0.429759
rs17818385	2260	-76.9488	558.903	0.00113445	47415326	12	0.0761032
rs2689089	2259	122.779	1423.09	0.00113523	34988391	6	0.278062
rs2255059	2260	135.974	1745.48	0.0011355	48328003	18	0.489557
rs1471333	2260	-128.868	1567.82	0.0011356	194438053	3	0.340226
rs1541718	2260	-135.33	1729.13	0.00113605	3937191	8	0.413878
rs60294689	2254	-52.1562	256.837	0.00113614	21482058	4	0.0361497
rs313436	2259	62.4741	368.518	0.00113634	4684460	10	0.0658708
rs75957666	2260	63.0083	374.85	0.00113638	9862196	18	0.0549872
rs10104899	2260	-94.0541	835.515	0.00113843	119453042	8	0.132566
rs79542621	2260	71.0242	476.449	0.00113851	40906650	4	0.0636189
rs7583574	2259	-128.317	1555.2	0.00113867	201232864	2	0.344383
rs1346408	2260	-131.543	1634.91	0.00114082	141072289	3	0.416489
rs6140902	2260	62.6349	370.687	0.00114109	9222271	20	0.0513012
rs7784193	2261	134.322	1704.81	0.00114116	140035669	7	0.498615
rs61433703	2260	-98.4234	915.441	0.00114197	17804068	20	0.161479
rs12872993	2259	-56.6019	302.786	0.00114255	24283841	13	0.0442431
rs79904339	2261	-35.5712	119.587	0.00114278	58020092	8	0.0197102
rs55691740	2258	130.978	1621.42	0.00114293	76622050	17	0.351919
rs4896984	2260	-128.866	1569.76	0.00114385	148609630	6	0.332161
rs73232756	2260	116.331	1279.39	0.00114467	142600252	3	0.241633
rs4286235	2258	119.631	1353.08	0.00114506	154313125	2	0.274579
rs13090351	2256	-128.607	1564.01	0.00114616	194425742	3	0.34443
rs76220588	2261	-60.8857	350.579	0.00114682	120754973	9	0.0573316
rs1065571	2261	62.9584	374.859	0.00114689	9860925	18	0.0549755
rs77673852	2261	62.9584	374.859	0.00114689	9866820	18	0.0547624
rs59051257	2249	-101.781	979.931	0.00114837	133697504	3	0.183901
rs117848371	2257	-36.7597	127.827	0.00114867	3164033	9	0.0174989
rs1428696	2259	43.1808	176.384	0.00114867	120817358	5	0.0288974
rs1814370	2259	-133.414	1683.87	0.00114904	18853257	9	0.426333
rs12505447	2258	108.545	1114.77	0.00114999	129760450	4	0.203625
rs2538476	2255	131.089	1625.95	0.00115013	148212158	7	0.367798
rs61908972	2260	-60.3573	344.704	0.0011503	132616778	11	0.0528672
rs16995991	2241	-93.1091	820.458	0.00115161	9491492	20	0.146396
rs10506824	2256	132.743	1667.71	0.001152	80614869	12	0.419104
rs13129469	2252	96.3197	878.155	0.00115265	83991529	4	0.136811
rs10104574	2261	114.977	1251.9	0.00115576	106696670	8	0.242276
rs73310373	2261	-62.702	372.341	0.00115626	54919047	12	0.0559344
rs7584596	2261	-71.794	488.198	0.00115687	174450397	2	0.0780217
rs12521097	2242	134.304	1708.49	0.00115706	131575338	5	0.453326
rs6764533	2258	130.315	1608.55	0.00115725	196088464	3	0.369482
rs12513344	2259	-95.7178	867.946	0.00115822	190112869	4	0.160946
rs62340383	2259	-95.7178	867.946	0.00115822	190107867	4	0.16116
rs11593856	2259	133.444	1687.07	0.00115865	118906143	10	0.411156
rs1019641	2260	-62.1916	366.463	0.00115912	35654641	4	0.0567164
rs937294	2260	-117.62	1310.8	0.00115929	108880205	8	0.268493
rs10757476	2257	-110.573	1158.45	0.00115931	24479050	9	0.205279
rs58039911	2261	-87.9617	733.229	0.00116042	213717875	2	0.116983
rs12507893	2261	-43.7234	181.172	0.00116059	172928504	4	0.029512
rs10854114	2242	129.305	1584.53	0.0011607	10346611	19	0.410339
rs11178486	2261	-52.7467	263.7	0.00116145	71309151	12	0.0341999
rs79289671	2261	55.1028	287.79	0.00116158	151692941	7	0.0416578
rs117722480	2261	-47.8238	216.785	0.00116179	38927535	18	0.0335678
rs79227604	2261	-65.9346	412.081	0.00116201	11065183	19	0.0585979
rs8020033	2261	-96.7667	887.626	0.00116235	44548845	14	0.129156
rs12529636	2261	-89.1531	753.494	0.00116279	132259721	6	0.119114
rs563962	2261	-131.805	1647.19	0.00116384	116431372	6	0.381181
rs7637449	2261	133.401	1687.33	0.00116399	56628031	3	0.454294
rs10443953	2259	133.45	1688.6	0.00116405	57431680	10	0.394434
rs77414292	2259	-56.223	299.791	0.00116561	35270264	5	0.0398636
rs10759994	2261	103.923	1024.31	0.00116589	121418763	9	0.198061
rs7140796	2261	-91.312	790.81	0.00116599	85758978	14	0.124121
rs4958094	2261	-60.9959	352.902	0.00116654	133001524	5	0.0497762
rs2064272	2261	125.674	1498.2	0.00116694	8512967	20	0.333582
rs7018104	2261	-135.061	1730.44	0.00116725	69019294	8	0.415921
rs73028742	2259	33.8964	108.996	0.00116734	129426419	11	0.0200469
rs6941071	2259	-117.289	1305.26	0.00116854	67864123	6	0.251759
rs751594	2260	-61.9955	364.677	0.00116864	6790678	5	0.0527494
rs1881358	2261	-130.807	1623.68	0.00116938	10994614	3	0.356382
rs11872041	2259	-93.0949	822.425	0.00116948	2336927	17	0.132275
rs34412419	2261	-41.1892	161.019	0.00117048	117595358	7	0.0312167
rs1995939	2260	-113.641	1226.33	0.00117399	43012517	15	0.219096
rs115788218	2261	46.0592	201.473	0.00117471	56656140	3	0.0350522
rs9544886	2246	-98.804	927.115	0.00117472	36222964	13	0.152025
rs11860637	2260	-133.312	1687.95	0.00117532	79094017	16	0.474638
rs1466447	2258	-104.921	1045.63	0.00117572	8303650	19	0.170081
rs56959681	2252	-122.968	1436.36	0.00117615	63213967	5	0.314225
rs79066366	2261	72.1848	495.094	0.001178	80630947	5	0.072768
rs4832940	2260	-89.5866	762.635	0.00117852	37773485	4	0.122175
rs59476715	2261	80.2298	611.714	0.00117924	181542356	1	0.095162
rs6042136	2260	-42.0868	168.37	0.00118074	13447896	20	0.0290041
rs11604904	2260	-111.29	1177.48	0.00118181	12260712	11	0.205776
rs988068	2258	-127.068	1535.1	0.00118217	133791111	8	0.336354
rs12126781	2260	127.21	1538.71	0.00118285	162940693	1	0.351343
rs12773941	2257	-103.53	1019.21	0.0011832	73562538	10	0.192833
rs113658125	2260	-28.456	77	0.00118334	171339992	3	0.0101279
rs12991568	2260	-132.507	1669.74	0.00118383	46627353	2	0.382566
rs2818090	2259	113.626	1227.95	0.00118462	68283089	6	0.222281
rs12632179	2258	-73.9445	520.05	0.00118476	138761946	3	0.0771282
rs1131535	2261	-133.44	1693.82	0.00118574	172224075	3	0.435848
rs9888841	2261	-78.6724	588.83	0.00118649	7276680	16	0.0986576
rs855793	2261	89.1596	756.384	0.00118745	37449608	22	0.131074
rs11656833	2261	95.4807	867.621	0.00118888	12658576	17	0.138824
rs61862231	2261	-51.6919	254.302	0.00118898	131159892	10	0.0337737
rs10462882	2257	-128.714	1577.34	0.00119157	165939570	5	0.355162
rs1043221	2259	92.4442	813.643	0.00119162	1953042	8	0.135472
rs13396805	2260	117.72	1319.45	0.00119196	151821512	2	0.259062
rs9560138	2261	-74.9364	534.67	0.00119202	112267153	13	0.0841858
rs1347264	2254	-132.329	1667.36	0.00119237	18835360	9	0.442427
rs17525400	2261	71.471	486.468	0.00119349	14362812	4	0.0679881
rs12934041	2261	88.3944	744.154	0.00119379	82465454	16	0.119753
rs2198922	2261	67.3922	432.546	0.00119379	183408971	4	0.0616876
rs56286829	2260	-70.4859	473.269	0.0011952	116222444	5	0.0773657
rs79332722	2261	-73.3272	512.315	0.00119681	7055392	10	0.0766198
rs3858513	2261	-114.664	1252.76	0.00119693	17754900	11	0.245152
rs7567336	2259	53.8465	276.31	0.00119798	114730991	2	0.0386911
rs9560575	2261	-134.364	1720.58	0.00119836	90859463	13	0.485191
rs10129050	2260	119.458	1360.57	0.00120127	26222768	12	0.244456
rs2253940	2259	-132.998	1686.82	0.0012026	46713197	19	0.492857
rs12521868	2258	131.078	1638.55	0.00120299	131784393	5	0.403924
rs77660972	2260	48.2567	222.084	0.00120301	138017874	4	0.0314633
rs11027344	2260	102.068	993.569	0.00120324	23594677	11	0.183078
rs72766227	2259	54.7251	285.629	0.00120346	99045184	15	0.0473247
rs4854780	2243	-105.865	1068.94	0.00120379	133694456	3	0.202105
rs10019624	2259	134.227	1718.65	0.00120466	73264368	4	0.469729
rs78735384	2259	-24.1336	55.5617	0.00120508	52046110	2	0.01343
rs11185581	2261	-131.606	1652.82	0.00120733	49663655	7	0.354038
rs75603322	2257	-32.5594	101.168	0.00120755	32347017	11	0.0125
rs2171293	2261	-134.726	1732.35	0.0012082	113100342	3	0.450863
rs6826570	2250	-131.377	1647.33	0.00120834	160556497	4	0.460115
rs518596	2255	130.295	1620.71	0.00121009	154462378	6	0.399466
rs184234	2261	115.308	1269.55	0.00121132	101251719	15	0.251971
rs27854	2248	50.171	240.359	0.00121174	11394740	5	0.0376874
rs2285273	2261	101.591	985.653	0.00121272	17167873	8	0.189431
rs306186	2260	-79.7438	607.507	0.00121494	6588736	2	0.0945427
rs6558500	2234	-130.746	1633.1	0.00121494	1555596	8	0.432802
rs7606737	2261	-130.379	1624.23	0.00121614	46625781	2	0.36906
rs2261623	2261	-78.3688	586.859	0.00121637	413621	5	0.101556
rs2499724	2261	132.883	1687.58	0.00121755	34086671	6	0.438206
rs820083	2261	89.6321	767.914	0.00121856	35029799	6	0.108376
rs1543975	2232	129.35	1599.54	0.00121974	195949655	3	0.355536
rs35197248	2261	74.0839	524.707	0.00121988	81993629	16	0.0877903
rs57677708	2261	-124.977	1493.43	0.00122075	136791346	8	0.311208
rs72750971	2261	-58.4726	326.952	0.00122164	26002856	5	0.0617942
rs969236	2261	60.4487	349.49	0.00122292	61995449	18	0.0595695
rs2672705	2260	-59.979	344.08	0.00122294	29422682	15	0.0445534
rs13362367	2261	107.732	1110.09	0.00122312	29329716	5	0.210739
rs6993632	2259	-68.524	449.117	0.00122315	10669906	8	0.0668443
rs4971018	2256	-88.4004	747.458	0.00122322	151210126	1	0.121982
rs11630534	2261	103.977	1034.43	0.00122558	26599574	15	0.168763
rs75821120	2261	-66.3954	421.817	0.00122591	10251786	8	0.0590241
rs4728679	2258	-103.547	1026.07	0.00122671	86719524	7	0.195884
rs733303	2261	-96.9428	899.363	0.00122682	64769731	11	0.146846
rs842259	2260	-135.291	1751.64	0.00122683	16312564	3	0.422831
rs10789756	2254	-115.879	1285.35	0.00122853	110128994	11	0.244067
rs7849506	2261	125.614	1510.7	0.00122995	79539987	9	0.329957
rs62042211	2261	-62.7856	377.456	0.00123069	77946513	16	0.0616876
rs610857	2259	-136.079	1773.2	0.00123117	99608856	5	0.47783
rs1287638	2258	131.552	1657.21	0.00123129	5934837	1	0.477704
rs9319536	2261	-132.739	1687.53	0.00123246	79092638	16	0.476987
rs6714200	2258	136.468	1783.88	0.00123323	220853614	2	0.49584
rs4728681	2261	-108.651	1130.85	0.0012338	86719708	7	0.220422
rs4663234	2253	-134.755	1739.54	0.00123393	237807135	2	0.497326
rs118147912	2260	-30.5215	89.2423	0.00123412	100842292	13	0.0122549
rs7931891	2260	-97.9281	918.709	0.00123417	112280439	11	0.170113
rs1509381	2259	-35.7664	122.56	0.00123473	22715067	2	0.0197186
rs2637532	2261	131.087	1646.46	0.00123526	113653136	6	0.399531
rs77174435	2260	-66.2462	420.501	0.0012355	23727078	13	0.0658568
rs3793251	2257	-110.319	1166.23	0.00123608	29538924	7	0.196223
rs1195968	2256	122.88	1447.01	0.00123653	64946858	11	0.305656
rs1881530	2244	122.764	1444.3	0.00123659	165620710	4	0.272259
rs12953943	2247	72.2582	500.444	0.00123768	36968201	18	0.0859927
rs1562025	2261	-60.0987	346.197	0.00123787	161461069	6	0.051364
rs3135000	2253	136.67	1790.57	0.00123874	32636733	6	0.479229
rs6923091	2261	28.3502	77.0495	0.00123891	161551112	6	0.011613
rs61991636	2260	71.597	491.423	0.00123905	77692433	14	0.0678815
rs77027664	2258	68.567	450.728	0.00123934	17276689	20	0.0742638
rs62280888	2261	41.2562	163.181	0.00123947	106364034	3	0.0206867
rs221666	2258	112.689	1217.61	0.0012403	10405327	20	0.221285
rs11011020	2248	-61.4918	362.599	0.0012411	37349436	10	0.0541524
rs2842416	2261	-124.792	1493.45	0.00124146	19184312	6	0.315363
rs2710995	2259	132.817	1691.9	0.00124233	24984666	7	0.49616
rs11781389	2261	-106.74	1092.84	0.00124283	445791	8	0.1987
rs77548089	2261	40.7138	159.02	0.00124392	106379176	3	0.0203495
rs4686127	2256	-69.3444	461.362	0.00124475	7425433	3	0.0753951
rs10220137	2261	101.736	993.197	0.00124585	109817955	13	0.183756
rs453294	2261	127.949	1571.13	0.00124666	29952162	17	0.351481
rs6940184	2257	-118.439	1346.28	0.00124679	132257444	6	0.22866
rs16940095	2261	-51.418	253.741	0.00124703	41757926	17	0.0406989
rs6492539	2261	104.922	1056.58	0.00124716	92025779	13	0.175831
rs6544658	2261	-130.227	1627.77	0.00124749	43652117	2	0.363414
rs17664162	2261	-81.4302	636.486	0.00124797	62220509	11	0.0975922
rs11706018	2261	-78.2626	587.956	0.00124827	138916393	3	0.0872762
rs12471113	2237	115.09	1271.59	0.00124883	12164827	2	0.241468
rs72659241	2261	72.2629	501.315	0.00124897	68696469	8	0.0823567
rs2747431	2261	116.914	1312.26	0.00124916	29648564	6	0.283568
rs1526140	2259	-127.384	1557.9	0.00124949	109928635	4	0.357919
rs4798975	2248	-133.268	1705.17	0.00124957	76431563	18	0.430223
rs3131283	2258	85.5998	703.553	0.00125013	32119898	6	0.129855
rs72712118	2260	-81.3318	635.145	0.00125014	175935585	4	0.0863171
rs1152457	2261	-125.633	1515.71	0.00125108	56532788	14	0.337489
rs2624506	2261	125.875	1521.6	0.00125128	116793793	5	0.320264
rs113634796	2255	-66.2509	421.551	0.001252	23727123	13	0.066076
rs8068142	2261	-94.5948	859.569	0.00125329	66819234	17	0.140695
rs74847708	2259	-52.4581	264.421	0.00125532	125284868	9	0.041036
rs34459530	2261	123.927	1475.78	0.0012557	97367772	14	0.294801
rs3845516	2249	108.351	1128.15	0.00125587	246329014	1	0.218067
rs2317727	2260	-126.222	1531.23	0.00125698	137164996	8	0.351109
rs11191732	2260	-102.803	1015.78	0.00125725	105331761	10	0.193751
rs6544203	2246	-135.767	1771.7	0.00125747	39380978	2	0.476849
rs4861969	2258	124.972	1501.51	0.00125916	182407633	4	0.321642
rs74388272	2250	48.0936	222.385	0.00125959	138017571	4	0.0315306
rs76157151	2260	-68.2296	447.589	0.00125962	14165663	4	0.0573439
rs1468966	2260	-115.645	1286.01	0.00126051	26672254	18	0.241092
rs10021870	2257	114.025	1250.28	0.00126078	25030312	4	0.22966
rs4975288	2255	128.704	1592.9	0.00126084	129873147	4	0.341195
rs34756061	2260	-81.8659	644.593	0.00126199	26526935	7	0.0894075
rs75430723	2259	-29.5044	83.7433	0.00126357	148866010	4	0.0130092
rs6765071	2261	102.887	1018.47	0.00126446	127416473	3	0.166951
rs10808357	2259	-86.3446	717.389	0.00126535	98594829	8	0.110554
rs10041404	2261	-134.086	1730.38	0.00126678	79258148	5	0.423077
rs35866285	2258	110.26	1170.25	0.0012679	5284266	9	0.222578
rs2243268	2261	-94.654	862.438	0.00126807	132013963	5	0.149616
rs62244320	2261	-112.004	1207.77	0.00126919	72319713	3	0.22549
rs2218814	2255	128.821	1597.77	0.00126954	129885298	4	0.340773
rs2591783	2256	-126.844	1549.09	0.00126956	62065020	5	0.354443
rs62636782	2261	-51.2158	252.554	0.00126968	41265447	8	0.0363307
rs4351157	2260	106.689	1096.01	0.00127011	29277306	5	0.209444
rs1013120	2259	-115.848	1292.27	0.00127014	13545219	17	0.247014
rs1234315	2258	133.552	1717.63	0.00127101	173178463	1	0.451909
rs2050621	2243	108.101	1125.59	0.00127258	65245227	6	0.215021
rs2276186	2260	-133.828	1725.15	0.00127273	48327815	18	0.49659
rs7740795	2254	-83.5783	672.925	0.0012735	68076933	6	0.107631
rs76426632	2261	-32.0304	98.8445	0.00127431	134208721	5	0.012785
rs1459157	2257	-121.263	1417.05	0.001276	173739244	4	0.293879
rs10469050	2261	-71.3197	490.228	0.00127679	25516240	18	0.0758577
rs12058296	2258	129.685	1620.96	0.00127703	66402424	1	0.342359
rs2077189	2261	132.602	1694.82	0.00127752	56947790	11	0.425618
rs2089160	2257	126.569	1544.2	0.00127787	99537356	5	0.311605
rs4740409	2257	-125.03	1506.9	0.00127806	133946774	9	0.310727
rs79171683	2259	-57.6074	319.913	0.00127837	70754717	1	0.0462588
rs194808	2259	109.62	1159.18	0.00128331	23805492	16	0.208831
rs12949818	2261	-94.4491	860.542	0.00128338	66819696	17	0.140802
rs9321314	2261	-116.655	1312.92	0.00128434	132252941	6	0.222139
rs11002991	2258	-81.3312	638.274	0.00128531	81215357	10	0.099467
[truncated: 72,271 more rows]
