# Supplementary material for: Genome-Wide Epistatic Network Analyses of Semantic Fluency in Older Adults
Source: Int J Mol Sci. 2024 May 11;25(10):5257. doi: 10.3390/ijms25105257 (PMC11120839; doi:10.3390/ijms25105257)
Supplement: Supplementary file 1 [file ijms-25-05257-s001.zip › Supplementary Table S2 Res_moduleTrait.xlsx]

## Sheet: Supplementary Table S2 Res_modu
	moduleTraitCor	moduleTraitP
MEyellow	-4.60358	4.16e-05
MEturquoise	-3.3839	0.000888278
MEblack	-3.21633	0.00223589
MEblue	-2.44527	0.00654116
MEdarkgrey	-2.25644	0.00734669
MEcyan	1.91742	0.0276759
MEorange	1.74381	0.0403294
MEdarkturquoise	1.72491	0.0418342
MEgreenyellow	-1.76717	0.0451572
MElightcyan	-1.49251	0.0795582
MElightyellow	-1.11335	0.191168
MEmagenta	0.939243	0.311057
MEbrown	0.843355	0.328962
MEtan	0.680628	0.428997
MEgreen	0.685432	0.473357
MEdarkgreen	-0.597447	0.499823
MEred	-0.464679	0.622719
MEgrey60	0.410671	0.649853
MEpink	0.322905	0.739561
MEroyalblue	0.265109	0.751031
MEmidnightblue	-0.271895	0.752257
MEsalmon	0.17415	0.839144
MEpurple	-0.164783	0.849273
MElightgreen	0.15279	0.857698
MEdarkred	-0.0300152	0.973105
