# Supplementary material for: Genome-Wide Epistatic Network Analyses of Semantic Fluency in Older Adults
Source: Int J Mol Sci. 2024 May 11;25(10):5257. doi: 10.3390/ijms25105257 (PMC11120839; doi:10.3390/ijms25105257)
Supplement: Supplementary file 1 [file ijms-25-05257-s001.zip › Supplementary Table S3_GeneTurquoise.xlsx]

## Sheet: Supplementary Table S3_GeneTurq
Chr	Gene	nSNPs	nSims	Start	Stop	Test	Pvalue	TopSNP	TopSNP-pvalue
5	CSF2	7	1000000	131359484	131461863	106.586	9.99999e-07	rs6596051	7.83e-06
5	IL3	7	1000000	131346346	131448896	106.586	9.99999e-07	rs6596051	7.83e-06
7	DPP6	16	1000000	153534181	154736000	151.377	9.99999e-07	rs62487369	0.000101324
10	FRMD4A	4	1000000	13635705	14422866	29.808	3e-06	rs1967380	0.00435796
4	SORCS2	3	1000000	7144373	7794564	27.4641	7.99999e-06	rs4689110	0.00107297
5	ACSL6	4	1000000	131235666	131397761	60.9268	8.99999e-06	rs6596051	7.83e-06
5	P4HA2-AS1	8	1000000	131470568	131578498	120.209	8.99999e-06	rs10478998	2.52e-05
13	MIR548F5	4	1000000	35998405	36565382	45.0646	1.2e-05	rs3794392	0.000396068
3	LOC101928135	2	1000000	34867288	35485515	22.2374	1.2e-05	rs116279437	9.49e-05
5	P4HA2	10	1000000	131478303	131613556	144.374	1.2e-05	rs10478998	2.52e-05
5	MIR6830	10	1000000	131503541	131603611	144.374	1.3e-05	rs10478998	2.52e-05
3	TNFSF10	4	1000000	172173297	172291297	51.3283	1.7e-05	rs11925997	0.000113023
3	LPP	3	1000000	187821662	188658460	25.4334	1.9e-05	rs66506558	0.00213841
6	GRM4	6	1000000	33936419	34173399	52.3363	2.7e-05	rs2499724	0.00121755
22	SULT4A1	3	1000000	44170386	44308378	30.7396	3.6e-05	rs4823141	0.000217874
4	2011-09-01	2	1000000	77820894	78009768	20.1029	3.7e-05	rs61528391	0.000244357
5	HTR1A	4	1000000	63205874	63308119	35.868	3.7e-05	rs1364043	0.000900348
5	PDLIM4	5	1000000	131543350	131659147	69.1687	3.7e-05	rs2301579	4.61e-05
22	LARGE	3	1000000	33619061	34366416	23.984	4e-05	rs491508	0.002794
4	KCNIP4	3	1000000	20680238	22000374	23.2595	4e-05	rs6846038	0.00241709
8	FER1L6	4	1000000	124814226	125182302	33.8718	4.8e-05	rs56132579	0.000567839
4	MIR5684	3	1000000	165376541	165680646	39.3319	6.09999e-05	rs12502646	4.54e-05
12	LOC643339	3	1000000	93347533	93821512	22.4678	6.39999e-05	rs10859409	0.00278014
9	TLE1	2	1000000	84148597	84353596	19.873	6.49999e-05	rs864631	0.000875671
19	CLEC4G	4	1000000	7743842	7847057	41.1973	6.59999e-05	rs12611071	0.000215115
11	SLC22A8	5	1000000	62710295	62833317	40.2822	7.49999e-05	rs3948869	0.00177358
19	CD209	4	1000000	7754880	7862464	41.1973	7.59999e-05	rs12611071	0.000215115
3	CPNE4	9	1000000	131202403	131808450	74.8706	7.79999e-05	rs7610002	0.000920252
19	CLEC4M	4	1000000	7778034	7884491	41.1973	7.89999e-05	rs12611071	0.000215115
19	FCER2	4	1000000	7703642	7817032	41.1973	7.99999e-05	rs12611071	0.000215115
18	RAB31	4	1000000	9658227	9912553	43.2429	8.39999e-05	rs57674192	0.000247836
11	SLC22A6	5	1000000	62694068	62802495	40.2822	8.99999e-05	rs3948869	0.00177358
13	DCLK1	2	1000000	36292788	36755514	18.6908	9.19999e-05	rs10514839	0.000571656
5	SLC22A5	2	1000000	131655400	131781306	20.4043	9.29999e-05	rs2188962	0.00069153
4	FSTL5	5	1000000	162255043	163135186	65.3385	9.69999e-05	rs2314137	3.72e-05
1	KAZN	2	1000000	14875212	15494544	18.3196	9.79999e-05	rs72647608	0.00219945
16	FENDRR	3	1000000	86458130	86592466	22.9498	0.000101	rs39532	0.00416544
5	TENM2	2	1000000	166661842	167741162	18.7523	0.000101	rs278006	0.00171208
8	MSRA	4	1000000	9861778	10336401	32.5312	0.000101	rs7001821	0.00227283
13	RNF219-AS1	2	1000000	78578989	79241460	27.6872	0.000111	rs1555808	0.00013514
5	C5orf56	7	1000000	131696464	131861736	62.471	0.000116	rs2188962	0.00069153
5	SLC22A4	3	1000000	131580144	131729899	33.0571	0.000124	rs7701414	0.000459193
10	CAMK1D	2	1000000	12341582	12921733	18.6242	0.000125	rs2768469	0.000642273
9	ADAMTSL1	3	1000000	18424078	18960947	27.7224	0.000127	rs934480	0.000970511
6	OPRM1	4	1000000	154281630	154618001	32.8257	0.000128	rs518596	0.00121009
16	RBFOX1	4	1000000	6019131	7813340	27.7866	0.000136	rs7194715	0.00749418
2	NRP2	3	1000000	206497223	206712857	32.1775	0.000141	rs3771038	0.000273107
2	LRP1B	3	1000000	140938995	142939270	31.5595	0.000143	rs17579114	0.000272956
3	FOXP1	6	1000000	70953864	71683140	48.3226	0.000146	rs3773497	0.0008792
5	DOCK2	2	1000000	169014250	169560386	18.003	0.000147	rs264827	0.000825755
2	ERBB4	2	1000000	212190441	213453352	20.1655	0.000148	rs6435681	0.000835604
9	SMARCA2	6	1000000	1965218	2243623	47.933	0.000151	rs10965207	0.0016605
6	EYS	3	1000000	64379875	66467118	21.9515	0.000155	rs17410730	0.00368969
13	NBEA	3	1000000	35466423	36296874	33.1985	0.000162	rs3794392	0.000396068
14	SLC22A17	3	1000000	23765519	23872121	26.6013	0.000163	rs28403598	0.00215003
1	LRRC7	5	1000000	70175857	70639171	57.8647	0.000165	rs7547666	0.000141802
14	CMTM5	2	1000000	23796016	23898981	17.1845	0.000171	rs8022522	0.0022591
9	PIP5K1B	4	1000000	71270329	71674092	45.3184	0.000171	rs2309394	0.000109045
14	IL25	2	1000000	23792017	23895612	17.1845	0.000175	rs8022522	0.0022591
14	LINC00341	3	1000000	95823603	95926427	24.3098	0.000186	rs1187750	0.00301955
1	LRRC40	4	1000000	70560484	70721361	50.6445	0.000189	rs7547666	0.000141802
14	MYH6	2	1000000	23801198	23927486	17.1845	0.00019	rs8022522	0.0022591
22	EFCAB6	15	1000000	43874623	44258217	131.498	0.000191	rs4823141	0.000217874
5	KIAA0825	4	1000000	93436555	94004309	30.7828	0.000196	rs2218903	0.00223184
5	SEMA6A	5	1000000	115729250	115960551	45.9114	0.000196	rs6865713	0.000490686
3	MIR5704	7	1000000	131654698	131754775	58.955	0.000206	rs7610002	0.000920252
9	PRKACG	4	1000000	71577448	71679039	45.3184	0.000207	rs2309394	0.000109045
15	SV2B	5	1000000	91593181	91894539	44.1716	0.000208	rs17595167	0.00109483
14	EFS	2	1000000	23775608	23884842	17.1845	0.000209	rs8022522	0.0022591
10	ADAMTS14	2	1000000	72382558	72572195	17.4801	0.000213	rs12415051	0.00233104
19	IGFL2	2	1000000	46601038	46714561	17.5539	0.000218	rs2253940	0.0012026
3	TXNRD3NB	2	1000000	126240621	126377398	17.4156	0.000219	rs12492352	0.00191035
19	IGFL1	3	1000000	46683008	46784500	28.9927	0.00022	rs12984069	0.000719245
14	MDGA2	2	1000000	47258825	48194157	20.0837	0.000225	rs72673238	0.000379976
19	RNU6-66P	3	1000000	46670994	46859806	28.9927	0.000228	rs12984069	0.000719245
1	SLC25A3P1	2	1000000	53854042	53955693	20.2689	0.00023	rs55899711	0.000620026
14	SYNE3	3	1000000	95833830	95992173	24.3098	0.000233	rs1187750	0.00301955
2	SIX2	2	1000000	45182323	45286542	17.8937	0.00024	rs10191480	0.000980567
19	DKFZp434J0226	3	1000000	46663498	46768094	28.9927	0.000245	rs12984069	0.000719245
9	FXN	5	1000000	71600478	71765094	55.4536	0.000245	rs2309394	0.000109045
1	DMRTB1	2	1000000	53875071	53983158	20.2689	0.000253	rs55899711	0.000620026
10	TBATA	2	1000000	72480994	72595157	17.4801	0.000264	rs12415051	0.00233104
11	KCNC1	4	1000000	17707494	17854602	32.1895	0.000264	rs3858513	0.00119693
22	LINC00207	3	1000000	44915219	45018329	28.8817	0.000271	rs4456	0.000850552
5	IRF1	6	1000000	131767300	131876465	53.5786	0.000279	rs2188962	0.00069153
11	ARNTL	3	1000000	13249324	13458812	36.8901	0.00028	rs7104311	0.00024896
10	PCDH15	5	1000000	55512532	56611051	41.8415	0.000283	rs11004341	0.00086925
12	MYBPC1	2	1000000	101938708	102129658	16.9038	0.000284	rs35014672	0.00203878
1	MIR4684	2	1000000	22996009	23096091	16.3458	0.000291	rs12092088	0.00299264
8	MTMR7	3	1000000	17104305	17321040	25.1681	0.000293	rs17124423	0.00169111
1	XPR1	3	1000000	180551145	180909415	36.9253	0.000294	rs2331901	0.000141417
19	OAZ1	2	1000000	2219519	2323487	16.127	0.000303	rs117419939	0.00231653
19	SPPL2B	2	1000000	2278628	2405100	16.127	0.000304	rs117419939	0.00231653
19	C19orf35	2	1000000	2224630	2332181	16.127	0.000307	rs117419939	0.00231653
1	EPHB2	2	1000000	22987330	23291823	16.3458	0.000307	rs12092088	0.00299264
22	LINC00229	3	1000000	44952207	45071299	28.8817	0.000307	rs4456	0.000850552
11	CD44	2	1000000	35110416	35303949	16.626	0.000309	rs74938975	0.00210567
6	CPNE5	2	1000000	36658554	36857220	16.2208	0.000312	rs113936259	0.00231092
1	KIAA1614	3	1000000	180832312	180965239	36.9253	0.000315	rs2331901	0.000141417
2	DPP10-AS1	2	1000000	115851624	115968920	21.0555	0.000316	rs7558702	0.000450084
10	MKI67	2	1000000	129844924	129974468	22.5284	0.000321	rs11599823	0.000163586
1	ZNF687	2	1000000	151204790	151314381	23.6047	0.000324	rs1752387	0.000414816
19	LSM7	2	1000000	2271519	2378614	16.127	0.000327	rs117419939	0.00231653
15	LOC101928611	2	1000000	57561335	57667237	16.0629	0.000328	rs1567616	0.0040264
1	PI4KB	2	1000000	151214272	151350191	23.6047	0.000329	rs1752387	0.000414816
10	PTPRE	2	1000000	129655324	129934164	22.5284	0.000333	rs11599823	0.000163586
6	C6orf89	2	1000000	36789645	36946740	16.2208	0.000333	rs113936259	0.00231092
6	PLEKHG1	2	1000000	150870998	151214799	20.12	0.000334	rs6557089	0.00101678
20	PLCB4	8	1000000	8999700	9511462	85.5163	0.000337	rs6056500	0.000330834
6	PPIL1	2	1000000	36772605	36892800	16.2208	0.000341	rs113936259	0.00231092
15	CGNL1	2	1000000	57618702	57892925	16.0629	0.000343	rs1567616	0.0040264
6	ATXN1	3	1000000	16249342	16811721	27.301	0.000343	rs7766262	0.00140967
18	TXNDC2	3	1000000	9835722	9938156	33.579	0.000348	rs57674192	0.000247836
14	LOC101929080	5	1000000	95745920	95851841	41.4031	0.000359	rs4905293	0.00273322
18	OACYLP	2	1000000	56652970	56770446	16.2319	0.000361	rs10871763	0.00257634
17	CA10	4	1000000	49657673	50287377	33.8153	0.000364	rs9896969	0.0011162
8	PPP3CC	2	1000000	22248482	22448657	15.7762	0.000365	rs10088686	0.00480393
1	CACNA1E	3	1000000	181402685	181825921	27.8769	0.000372	rs16857703	0.00153459
19	LINGO3	2	1000000	2239773	2358156	16.127	0.000376	rs117419939	0.00231653
10	NRAP	2	1000000	115298582	115473829	21.4356	0.000384	rs1885437	0.000581722
5	WDR70	3	1000000	37329411	37802774	23.2286	0.000392	rs78621858	0.00328913
10	HABP2	2	1000000	115260589	115399360	21.4356	0.000404	rs1885437	0.000581722
1	PRDM16	5	1000000	2935741	3405185	40.6726	0.00041	rs950200	0.00102008
20	MKKS	2	1000000	10335427	10464887	19.6556	0.000411	rs6108571	0.00155942
7	EGFR	2	1000000	55036724	55325031	16.1576	0.000412	rs6958497	0.00397305
16	PAPD5	2	1000000	50136828	50319219	15.5788	0.000429	rs117642929	0.00460841
16	ADCY7	2	1000000	50250450	50402045	15.5788	0.000435	rs117642929	0.00460841
2	DPP10	3	1000000	115149898	116652326	28.0408	0.000435	rs7558702	0.000450084
3	NUP210P1	2	1000000	126330923	126440782	16.2078	0.000435	rs7628565	0.00369916
20	SLX4IP	2	1000000	10365950	10654027	19.6556	0.000436	rs6108571	0.00155942
13	KLHL1	3	1000000	70224724	70732625	24.0287	0.000438	rs75270021	0.00302274
5	PCDH1	4	1000000	141182675	141307975	35.1756	0.000438	rs11958841	0.00141136
1	CAMK2N1	2	1000000	20758883	20862728	16.3634	0.000443	rs4655210	0.00345341
5	LINC00992	2	1000000	116701207	116965439	16.7391	0.000444	rs2624569	0.00187676
3	GRM7	2	1000000	6852801	7833218	15.4768	0.00045	rs9848973	0.00342909
2	MYT1L	3	1000000	1742884	2385045	23.8637	0.000451	rs17247253	0.00320514
3	TXNRD3	2	1000000	126275894	126423967	16.2078	0.000451	rs7628565	0.00369916
6	SGK1	2	1000000	134440383	134689196	15.6004	0.000468	rs9389154	0.00361109
20	PRNT	2	1000000	4661927	4771314	17.253	0.000473	rs6084863	0.0017394
13	FAM124A	2	1000000	51746469	51908377	16.7595	0.000489	rs9535642	0.0025332
8	CSMD1	2	1000000	2742874	4902328	15.18	0.000491	rs13267577	0.00500374
5	LOC101929681	3	1000000	29330195	29446083	24.6973	0.000493	rs7732253	0.00187214
20	PRND	2	1000000	4652499	4759108	17.253	0.000495	rs6084863	0.0017394
13	MYO16	2	1000000	109198499	109910355	22.939	0.000497	rs9521018	0.000479619
10	C1QL3	3	1000000	16505741	16614004	26.1115	0.000502999	rs902073	0.00171181
10	PTER	3	1000000	16428941	16605744	26.1115	0.000504999	rs902073	0.00171181
20	RASSF2	2	1000000	4710668	4854291	17.253	0.000513999	rs6084863	0.0017394
6	PNPLA1	4	1000000	36160944	36326372	35.9291	0.000516999	rs7738417	0.00131455
11	PGR	3	1000000	100850354	101050544	29.9137	0.000519999	rs629813	0.00102343
6	NRSN1	2	1000000	24076413	24197757	16.0289	0.000519999	rs74293212	0.00267957
11	ARHGAP42	7	1000000	100508406	100911656	68.8859	0.000521999	rs12577733	0.00095966
11	MRGPRX2	2	1000000	19026002	19132228	15.8291	0.000525999	rs7126062	0.00433468
6	C6orf222	4	1000000	36233534	36354662	35.9291	0.000526999	rs7738417	0.00131455
6	DCDC2	2	1000000	24121982	24433520	16.0289	0.000530999	rs74293212	0.00267957
16	MTHFSD	2	1000000	86513781	86638841	16.2717	0.000537999	rs39532	0.00416544
9	NFIB	6	1000000	14031841	14448982	53.4393	0.000558999	rs7031735	0.00165091
13	CLDN10	2	1000000	96035852	96282010	21.888	0.000559999	rs7993213	0.000145901
4	LINC01207	4	1000000	165625282	165774947	42.6061	0.000563999	rs12502646	4.54e-05
16	FOXF1	2	1000000	86494132	86598070	16.2717	0.000568999	rs39532	0.00416544
14	NIN	6	1000000	51136480	51347839	54.7056	0.000571999	rs7143959	0.00152293
15	FAM189A1	4	1000000	29362454	29912927	43.1769	0.000577999	rs4779853	0.000188259
13	CLDN10-AS1	2	1000000	96081697	96236164	21.888	0.000585999	rs7993213	0.000145901
15	APBA2	4	1000000	29163839	29460516	43.1769	0.000594999	rs4779853	0.000188259
4	LINC01258	3	1000000	38372282	38574801	24.4855	0.000594999	rs2637729	0.00298311
1	YIPF1	4	1000000	54267391	54405487	36.4248	0.000597999	rs10788964	0.00154032
6	UTRN	2	1000000	144562872	145224170	22.1937	0.000602999	rs4896716	0.000387891
1	DIO1	4	1000000	54309860	54426759	36.4248	0.000605999	rs10788964	0.00154032
1	HSPB11	3	1000000	54337233	54461288	26.7084	0.000610999	rs10788964	0.00154032
7	LOC155060	2	1000000	148932371	149044403	14.7612	0.000617999	rs757796	0.00639025
8	AZIN1	5	1000000	103788535	103926397	50.8784	0.000619999	rs581610	0.000951188
16	PRKCB	3	1000000	23797299	24281932	27.3883	0.000634999	rs2106375	0.00169993
3	USP13	2	1000000	179320932	179557189	21.6656	0.000634999	rs1561842	0.000714546
11	TMEM133	4	1000000	100812810	100914666	39.6784	0.000644999	rs629813	0.00102343
8	DLGAP2-AS1	6	1000000	1463675	1619830	55.6721	0.000646999	rs6558491	0.000229616
8	DLGAP2	6	1000000	1399531	1706642	55.6721	0.000662999	rs6558491	0.000229616
4	NR3C2	2	1000000	148949914	149413672	16.2689	0.000670999	rs13142954	0.00192247
3	WDR52	2	1000000	112955776	113210361	16.3659	0.000671999	rs1353903	0.0028259
2	TRMT61B	2	1000000	29022687	29143175	18.3702	0.000686999	rs4666133	0.00136807
6	LY86-AS1	2	1000000	6296697	6673059	15.9034	0.000686999	rs1674070	0.00371449
12	C12orf74	3	1000000	93046618	93152325	26.5039	0.000687999	rs17020629	0.000824893
6	F13A1	2	1000000	6094310	6370924	15.9034	0.000690999	rs1674070	0.00371449
19	THEG	2	1000000	312056	426013	18.568	0.000696999	rs4897946	0.000816642
16	MIR6774	2	1000000	85901952	86002022	14.9139	0.000699999	rs9934699	0.00554428
16	IRF8	2	1000000	85882773	86006211	14.9139	0.000700999	rs9934699	0.00554428
12	RASSF8	2	1000000	26061963	26282825	20.3807	0.000712999	rs10129050	0.00120127
19	MIER2	2	1000000	255574	394791	18.568	0.000712999	rs4897946	0.000816642
6	IPCEF1	2	1000000	154425617	154727900	17.5373	0.000714999	rs518596	0.00121009
12	TMEM132D	3	1000000	129506270	130438212	24.453	0.000727999	rs7963483	0.00263209
5	MTX3	4	1000000	79222538	79337088	37.7625	0.000727999	rs2471106	0.000917205
4	FRAS1	2	1000000	78928723	79515423	14.466	0.000732999	rs34670941	0.00569631
14	OTX2-AS1	2	1000000	57229900	57447550	15.1807	0.000734999	rs2134919	0.00372207
12	LOC101927735	3	1000000	129643145	129747205	24.453	0.000737999	rs7963483	0.00263209
3	EPHA6_1	3	1000000	96483424	97517786	28.6441	0.000744999	rs13061165	0.000382094
22	EFCAB6-AS1	3	1000000	43862133	43982485	29.8121	0.000756999	rs73172044	0.00106054
19	PPAP2C	2	1000000	231039	341435	18.568	0.000766999	rs4897946	0.000816642
2	MARCH4	2	1000000	217072584	217286750	15.7122	0.000772999	rs62178591	0.00308842
2	SMARCAL1	2	1000000	217227136	217397774	15.7122	0.000775999	rs62178591	0.00308842
1	SMYD3	6	1000000	245862641	246720644	53.8838	0.000814999	rs6680215	0.00104017
6	LOC101928516	7	1000000	74729166	75450443	55.6517	0.000819999	rs7751176	0.00251098
3	EPHA6_2	2	1000000	97108436	97417421	20.3341	0.000823999	rs13061165	0.000382094
2	LINC00299	2	1000000	8097900	8518549	18.4067	0.000836999	rs6750213	0.00193056
8	CLDN23	2	1000000	8509665	8611617	15.3787	0.000863999	rs559534	0.00366829
12	RPSAP52	2	1000000	66101799	66270754	13.992	0.000903999	rs10784491	0.00810505
3	LRRC2	3	1000000	46506877	46658040	28.8344	0.000917999	rs6791703	0.000912712
8	ARHGEF10	3	1000000	1722148	1956807	28.5512	0.000931999	rs1043223	0.00071028
3	RTP3	3	1000000	46489484	46592439	28.8344	0.000941999	rs6791703	0.000912712
14	CLMN	4	100000	95598275	95836245	34.2098	0.00095999	rs4905293	0.00273322
21	S100B	2	100000	47968530	48075035	14.8157	0.00095999	rs2255688	0.00578764
22	PRR5	2	1000000	45014426	45183561	14.0223	0.000973999	rs3761481	0.00744214
11	LRRC55	5	100000	56899220	57009188	51.0193	0.00097999	rs10896573	0.000344551
15	ST8SIA2	2	100000	92887139	93061958	20.8805	0.00097999	rs61609202	0.000553569
20	C20orf62	2	100000	43040402	43143984	20.2347	0.00097999	rs6130620	0.0009915
22	PRR5-ARHGAP8	2	100000	45048381	45308664	14.0223	0.00097999	rs3761481	0.00744214
6	ENPP1	2	100000	132079155	132266295	21.5871	0.00098999	rs72499773	0.000892351
6	CTGF	2	1000000	132219316	132322518	21.5871	0.000993999	rs72499773	0.000892351
17	SCARF1	2	100000	1487151	1599083	13.8388	0.00099999	rs8066066	0.00825661
17	SLC43A2	2	100000	1422547	1582180	13.8388	0.00100999	rs8066066	0.00825661
8	FAM91A1	3	1000000	124730881	124877690	21.9932	0.001019	rs1897318	0.00562249
20	SERINC3	2	100000	43074863	43200726	20.2347	0.00101999	rs6130620	0.0009915
21	PRMT2	2	100000	48005506	48135036	14.8157	0.00101999	rs2255688	0.00578764
20	LOC101927242	2	100000	43027416	43129197	20.2347	0.00103999	rs6130620	0.0009915
9	PRUNE2	3	100000	79176291	79571003	29.5469	0.00103999	rs7849506	0.00122995
1	MIR4251	2	1000000	2994538	3094599	15.7635	0.001042	rs17390062	0.00322552
21	DIP2A	2	100000	47828861	48039926	14.8157	0.00104999	rs2255688	0.00578764
2	TCF7L1	2	100000	85310582	85587511	15.9354	0.00105999	rs11904105	0.00401138
3	SLC9A9	2	100000	142934063	143617373	13.964	0.00105999	rs17579952	0.0071772
16	CRISPLD2	2	100000	84803586	84993116	17.638	0.00106999	rs17189653	0.00110422
16	ZDHHC7	2	100000	84958066	85095141	17.638	0.00108999	rs17189653	0.00110422
17	PITPNA	2	100000	1371282	1516110	13.8388	0.00108999	rs8066066	0.00825661
7	TNRC18	2	1000000	5296422	5513177	13.5968	0.001098	rs75163709	0.00842379
13	KPNA3	2	100000	50223442	50417057	19.9918	0.00109999	rs7139531	0.000638494
17	TRPV3	2	100000	3363795	3511289	17.0348	0.00109999	rs72634011	0.00345762
22	ARHGAP8	2	100000	45098437	45308664	14.0223	0.00109999	rs3761481	0.00744214
2	PPP1R7	2	100000	242038987	242173065	15.9017	0.00109999	rs57677160	0.00341544
3	ZBTB38	7	100000	140993054	141218632	62.6632	0.00109999	rs1346408	0.00114082
5	EBF1	3	100000	158072922	158576788	26.3197	0.00109999	rs7720275	0.001594
12	HMGA2	2	100000	66168239	66410071	13.6352	0.00110999	rs971779	0.00823373
22	ISX	5	100000	35412129	35533380	42.5322	0.00110999	rs56344544	0.00206786
8	KBTBD11	3	100000	1872043	2005109	28.5512	0.00110999	rs1043223	0.00071028
1	GABPB2	2	100000	150993079	151141007	13.469	0.00113999	rs3738478	0.00917947
20	TTPAL	2	100000	43054525	43173244	20.2347	0.00113999	rs6130620	0.0009915
8	MYOM2	2	100000	1943157	2143380	19.2108	0.00113999	rs1043223	0.00071028
17	SPATA22	2	100000	3293305	3425142	17.0348	0.00114999	rs72634011	0.00345762
2	ANO7	2	100000	242077923	242214791	15.9017	0.00114999	rs57677160	0.00341544
17	ASPA	2	100000	3327403	3452700	17.0348	0.00115999	rs72634011	0.00345762
18	LINC00669	2	100000	36736887	37381959	21.1847	0.00115999	rs12967881	0.000625161
22	MPPED1	2	100000	43758019	43952800	19.0933	0.00115999	rs5764159	0.00150253
2	HDLBP	2	100000	242116681	242305115	15.9017	0.00118999	rs57677160	0.00341544
17	MGAT5B	3	100000	74814797	74996471	21.5118	0.00119999	rs12453247	0.00670457
6	ETV7	2	100000	36271997	36405577	18.1958	0.00120999	rs7738417	0.00131455
3	ADAMTS9-AS2	4	100000	64620545	65047143	31.0104	0.00121999	rs1607291	0.00210594
15	DTWD1	2	100000	49863225	49987333	15.3629	0.00122999	rs13329455	0.00384444
14	TMEM63C	5	100000	77598101	77775838	44.7798	0.00123999	rs56163542	0.00150609
6	FRK	3	100000	116212692	116431921	24.5597	0.00123999	rs1547030	0.00270133
7	SLC29A4	2	100000	5272560	5393704	13.5968	0.00123999	rs75163709	0.00842379
13	MIPEP	2	100000	24254327	24513587	18.7356	0.00127999	rs7322274	0.00058447
3	GPD1L	3	100000	32098002	32260207	27.6045	0.00127999	rs9880900	0.00110789
13	ARL11	2	100000	50152434	50258008	19.9918	0.00129999	rs7139531	0.000638494
13	EBPL	2	100000	50184811	50315623	19.9918	0.00130999	rs7139531	0.000638494
16	WWOX	2	100000	78083309	79296564	20.0817	0.00130999	rs9935613	0.000609913
4	ETFDH	3	100000	159543252	159679865	27.9769	0.00130999	rs17843966	0.000517806
18	MRO	8	100000	48271489	48401754	69.1877	0.00132999	rs2255059	0.0011355
3	LINC00635	2	100000	107510508	107646915	13.7016	0.00132999	rs960470	0.00826398
17	ALOX15B	6	100000	7892357	8002451	49.9712	0.00133999	rs3813585	0.00129848
11	APLNR	2	100000	56951051	57054927	19.234	0.00134999	rs1943489	0.001082
17	SCARNA21	9	100000	7759440	7859578	81.4157	0.00134999	rs10852894	0.000875817
17	HS3ST3A1	2	100000	13349005	13555244	19.1001	0.00136999	rs1013120	0.00127014
15	LOC145837	5	100000	69804058	69913779	44.5047	0.00139999	rs7164944	0.0022773
17	CHD3	10	100000	7738122	7866075	88.2383	0.00141999	rs10852894	0.000875817
4	PPID	3	100000	159580278	159694552	27.9769	0.00141999	rs17843966	0.000517806
20	PTPRT	2	100000	40651391	41868557	15.9246	0.00145999	rs6130136	0.00331885
17	TRAPPC1	11	100000	7783662	7885317	95.9717	0.00146999	rs10852894	0.000875817
3	HRASLS	5	100000	192908916	193038644	40.0649	0.00146999	rs4686628	0.00328989
12	NCKAP1L	2	100000	54841494	54986899	16.3291	0.00148999	rs1629826	0.00377686
17	GUCY2D	9	100000	7855987	7973658	72.7071	0.00149999	rs3813585	0.00129848
15	FAM227B	2	100000	49570591	49963118	15.3629	0.00150998	rs13329455	0.00384444
3	MGC2889	5	100000	192909567	193011761	40.0649	0.00156998	rs4686628	0.00328989
17	LOC284023	10	100000	7766639	7869265	88.2383	0.00157998	rs10852894	0.000875817
2	NRXN1	5	100000	50095642	51309674	38.2987	0.00157998	rs67661616	0.00412687
11	LOC338694	2	100000	68864695	68989030	17.3391	0.00158998	rs3019751	0.001662
3	SIDT1	3	100000	113201217	113398422	20.9782	0.00158998	rs3732799	0.00759573
14	BCL2L2	2	100000	23725970	23830968	17.2752	0.00159998	rs28403598	0.00215003
1	C1orf168	2	100000	57134476	57335369	13.9621	0.00159998	rs6687762	0.00754341
11	MICAL2	5	100000	12082122	12335337	38.5088	0.00160998	rs78986346	0.00377376
13	SGCG	3	100000	23705059	23949304	24.0346	0.00162998	rs9580563	0.00332101
14	PABPN1	2	100000	23739396	23845394	17.2752	0.00162998	rs28403598	0.00215003
14	BCL2L2-PABPN1	2	100000	23725970	23845394	17.2752	0.00163998	rs28403598	0.00215003
7	ARL4A	2	100000	12676451	12780558	18.9372	0.00163998	rs73055487	0.00206735
14	PPP1R3E	2	100000	23715129	23822057	17.2752	0.00165998	rs28403598	0.00215003
4	C4orf46	2	100000	159537826	159643407	18.7921	0.00165998	rs17843966	0.000517806
10	MIR7152	3	100000	73500503	73600557	28.1043	0.00166998	rs11000016	0.00166412
11	OPCML	2	100000	132234874	133452403	14.6142	0.00167998	rs4531482	0.00486911
15	STARD9	6	100000	42817856	43063196	55.2099	0.00167998	rs1995939	0.00117399
17	LGALS3BP	2	100000	76917334	77026061	18.8565	0.00168998	rs7226150	0.000896678
10	CDH23_1	3	100000	73106690	73625704	28.1043	0.00169998	rs11000016	0.00166412
6	COL10A1	3	100000	116390084	116497296	25.9475	0.00169998	rs9488836	0.00218038
12	PTPRR	4	100000	70981852	71364584	35.8748	0.00172998	rs11178486	0.00116145
17	KCNAB3	10	100000	7775176	7882753	88.2383	0.00172998	rs10852894	0.000875817
1	HP1BP3	2	100000	21019170	21163181	19.4644	0.00172998	rs76287880	0.0015614
12	PDE1B	2	100000	54893176	55023023	16.3291	0.00175998	rs1629826	0.00377686
11	MYOD1	2	100000	17691109	17793678	17.4871	0.00176998	rs3858513	0.00119693
15	CDAN1	6	100000	42965759	43079417	55.2099	0.00176998	rs1995939	0.00117399
6	NT5DC1	3	100000	116371998	116616853	25.9475	0.00176998	rs9488836	0.00218038
7	SEMA3E	2	100000	82943221	83328479	19.4305	0.00177998	rs10236360	0.00147235
10	PSAP	3	100000	73526054	73661082	28.1043	0.00179998	rs11000016	0.00166412
12	OTOGL	2	100000	80553232	80822870	17.9265	0.00179998	rs10506824	0.001152
5	GRIA1	5	100000	152820083	153243429	41.1336	0.00179998	rs2910261	0.0015936
8	DLC1_1	5	100000	12890871	13422429	34.734	0.00179998	rs289579	0.00764223
17	YWHAEP7	2	100000	36152572	36294363	15.2919	0.00180998	rs12946744	0.0056513
10	CDH23_2	3	100000	73505527	73625704	28.1043	0.00181998	rs11000016	0.00166412
17	CNTROB	14	100000	7785441	7903237	120.307	0.00182998	rs10852894	0.000875817
2	PID1	4	100000	229838688	230186057	32.418	0.00183998	rs6747101	0.00169069
17	CANT1	2	100000	76937797	77055899	18.8565	0.00187998	rs7226150	0.000896678
15	TTBK2	5	100000	42986541	43263007	46.1648	0.00190998	rs1995939	0.00117399
18	MAPK4	3	100000	48036483	48308196	24.2043	0.00190998	rs2847547	0.00255459
17	TIMP2	2	100000	76799058	76971472	18.8565	0.00191998	rs7226150	0.000896678
19	ZNF235	2	100000	44740500	44859178	18.3661	0.00191998	rs2609893	0.000845465
16	GSPT1	3	100000	11911984	12060519	24.484	0.00196998	rs3752426	0.00199339
7	AUTS2	4	100000	69013904	70308054	34.8273	0.00198998	rs4718972	0.00128672
19	ZNF112	2	100000	44780705	44910856	18.3661	0.00201998	rs2609893	0.000845465
16	RSL1D1	3	100000	11878054	11995442	24.484	0.00202998	rs3752426	0.00199339
14	ZDHHC22	3	100000	77547612	77658134	24.6984	0.00203998	rs17105413	0.00311217
1	NDC1	3	100000	54181133	54354225	26.5565	0.00204998	rs10788964	0.00154032
1	NTNG1	5	100000	107632628	108074475	35.4874	0.00207998	rs4462177	0.00593275
15	ALDH1A3	4	100000	101370008	101506830	31.5455	0.00208998	rs12148849	0.00178896
15	LRRK1	4	100000	101409459	101660317	31.5455	0.00208998	rs12148849	0.00178896
10	C10orf54	3	100000	73457313	73583337	28.1043	0.00213998	rs11000016	0.00166412
3	ATP13A5	2	100000	192942830	193146514	15.23	0.00219998	rs6444697	0.00340919
2	SPATS2L	2	100000	201120603	201396986	17.7312	0.00220998	rs7583574	0.00113867
10	C10orf105	2	100000	73421457	73547581	18.2169	0.00223998	rs10762480	0.00196614
13	FAM155A	3	100000	107770878	108569460	22.308	0.00223998	rs11840489	0.00352422
16	BCAR4	2	100000	11863691	11972689	14.9284	0.00224998	rs17236053	0.00496993
4	SPOCK3	2	100000	167604535	168205741	16.1818	0.00225998	rs6553415	0.00259474
6	LINC00473	2	100000	166287535	166451527	16.7119	0.00227998	rs56265351	0.00309064
10	GPR26	2	100000	125375870	125506913	15.5337	0.00230998	rs11596507	0.00438595
2	FAM49A	2	100000	16680729	16897134	16.3821	0.00230998	rs11897275	0.00216872
6	PHACTR2	2	100000	143879316	144202322	16.2217	0.00232998	rs1015339	0.00200244
18	RNF152	3	100000	59432303	59610304	21.3903	0.00233998	rs4101383	0.00726403
4	PDGFC	2	100000	157632762	157942546	15.7332	0.00233998	rs28403897	0.00445477
6	MIR1275	3	100000	33917748	34017828	23.1305	0.00236998	rs6911089	0.00416709
7	VWDE	3	100000	12320508	12493852	25.7643	0.00236998	rs2356167	0.00329214
4	FAM13A	2	100000	89597104	90028346	14.804	0.00239998	rs11945494	0.00488216
2	SLC8A1	3	100000	40289285	40789575	26.8391	0.00240998	rs2160237	0.00178777
14	FOXN3-AS2	4	100000	89992559	90093820	31.2113	0.00245998	rs17126053	0.00277715
12	CASC18	2	100000	106047980	106187841	15.1825	0.00249998	rs11833072	0.00515846
6	SLC35F1	3	100000	118178688	118688839	22.5794	0.00249998	rs12202829	0.0028761
14	FOXN3	4	100000	89572515	90135494	31.2113	0.00255997	rs17126053	0.00277715
1	EIF4G3	3	100000	21082784	21553381	26.5451	0.00255997	rs76287880	0.0015614
12	MON2	3	100000	62810596	63041363	21.6878	0.00258997	rs4763167	0.00421047
14	CIPC	2	100000	77514577	77633630	16.3784	0.00274997	rs17105413	0.00311217
1	F5	10	100000	169431191	169605769	78.8512	0.00274997	rs3766110	0.00244552
3	PXYLP1	3	100000	140900666	141063745	25.276	0.00274997	rs9823785	0.00179924
1	SELP	4	100000	169508087	169649377	31.8134	0.00278997	rs3766110	0.00244552
12	C12orf43	2	100000	121390224	121504305	17.1408	0.00279997	rs75972401	0.00177736
9	MAN1B1-AS1	3	100000	139929397	140031269	24.7608	0.00279997	rs6604	0.00190682
3	LTF	2	100000	46427495	46556632	17.8377	0.00280997	rs10514713	0.00146625
3	XXYLT1	2	100000	194739012	195041895	14.3127	0.00280997	rs2720936	0.00630431
8	ZFAT	2	100000	135440030	135775292	15.8895	0.00280997	rs7006582	0.00324156
7	GALNTL5	2	100000	151603463	151767019	15.8775	0.00283997	rs2374315	0.00429626
9	UAP1L1	3	100000	139921952	140028990	24.7608	0.00286997	rs6604	0.00190682
12	OASL	2	100000	121408094	121527045	17.1408	0.00287997	rs75972401	0.00177736
17	FLJ36000	2	100000	21854061	21963070	17.1112	0.00295997	rs2342216	0.00256347
20	KIF3B	2	100000	30815453	30972811	15.3796	0.00298997	rs73108529	0.00494017
13	LHFP	4	100000	39867028	40227356	32.3409	0.00303997	rs7333587	0.00213898
12	HNF1A	2	100000	121366548	121490314	17.1408	0.00309997	rs75972401	0.00177736
9	MAN1B1	2	100000	139931378	140053639	16.4219	0.00309997	rs6604	0.00190682
2	ZNF385B	6	100000	180256710	180776232	44.9015	0.00312997	rs11674376	0.00533134
11	SERGEF	2	100000	17759595	18084709	14.7025	0.00314997	rs12574369	0.00623521
10	UNC5B	3	100000	72922291	73112635	22.4788	0.00324997	rs10999766	0.00526783
9	FUT7	4	100000	139874625	139977292	31.4919	0.00326997	rs6604	0.00190682
12	LINC00507	6	100000	128349954	128486097	48.9041	0.00328997	rs4761034	0.00340546
12	FLJ37505	6	100000	128316161	128433184	48.9041	0.00332997	rs4761034	0.00340546
9	CLIC3	4	100000	139839059	139941024	31.4919	0.00332997	rs6604	0.00190682
10	SLC29A3	3	100000	73029009	73173147	22.4788	0.00334997	rs10999766	0.00526783
9	ABCA2	4	100000	139851685	139973374	31.4919	0.00334997	rs6604	0.00190682
9	ENTPD2	4	100000	139892550	139998503	31.4919	0.00336997	rs6604	0.00190682
9	SAPCD2	4	100000	139906578	140015028	31.4919	0.00336997	rs6604	0.00190682
12	HOXC10	2	100000	54328945	54434062	16.4276	0.00338997	rs10876524	0.00368252
9	C9orf139	4	100000	139871915	139981234	31.4919	0.00339997	rs6604	0.00190682
12	HOXC-AS1	2	100000	54342805	54443794	16.4276	0.00341997	rs10876524	0.00368252
9	C9orf142	4	100000	139836869	139938428	31.4919	0.00341997	rs6604	0.00190682
12	HOXC13-AS	2	100000	54279111	54383427	16.4276	0.00343997	rs10876524	0.00368252
18	GAREM	2	100000	29793483	30100447	16.3867	0.00346997	rs12605551	0.00222796
2	SLC8A1-AS1	2	100000	40094773	40532349	17.0835	0.00347997	rs11904139	0.00185983
12	HOTAIR	2	100000	54306091	54418740	16.4276	0.00350996	rs10876524	0.00368252
14	OR4N5	2	100000	20561894	20662821	14.2844	0.00351996	rs35309298	0.00722137
9	NPDC1	4	100000	139883908	139990676	31.4919	0.00353996	rs6604	0.00190682
19	ZNF563	2	100000	12378303	12494534	14.3904	0.00354996	rs17001926	0.00562376
12	HOXC-AS3	2	100000	54327734	54429303	16.4276	0.00360996	rs10876524	0.00368252
12	HOXC-AS2	2	100000	54338991	54440569	16.4276	0.00361996	rs10876524	0.00368252
18	WBP11P1	2	100000	30041625	30144597	16.3867	0.00362996	rs12605551	0.00222796
14	OR11G2	2	100000	20615494	20716532	14.2844	0.00363996	rs35309298	0.00722137
7	COL28A1	2	100000	7348243	7625460	15.8569	0.00363996	rs73347194	0.00365575
12	HOXC11	2	100000	54316909	54420203	16.4276	0.00368996	rs10876524	0.00368252
12	HOXC13	2	100000	54282575	54390328	16.4276	0.00368996	rs10876524	0.00368252
1	SLC19A2	6	100000	169383148	169505208	47.0378	0.00369996	rs2301515	0.00399439
12	MIR196A2	2	100000	54335521	54435631	16.4276	0.00371996	rs10876524	0.00368252
12	C12orf61	2	100000	62945530	63047214	13.497	0.00374996	rs774533	0.00915201
12	HOXC12	2	100000	54298713	54400350	16.4276	0.00375996	rs10876524	0.00368252
15	TUBGCP5	2	100000	22783394	22923891	16.1132	0.00381996	rs7181157	0.00238547
4	LARP1B	2	100000	128932420	129182298	15.0805	0.00383996	rs6534672	0.00507109
4	PPP3CA	2	100000	101894586	102318628	15.6405	0.00383996	rs6820738	0.00498991
19	ZNF44	2	100000	12332624	12455714	14.3904	0.00385996	rs17001926	0.00562376
12	PPM1H	2	100000	62987762	63378665	13.497	0.00389996	rs774533	0.00915201
9	LCNL1	2	100000	139827444	139930210	15.07	0.00389996	rs4880193	0.00388045
15	CYFIP1	2	100000	22842648	23053603	16.1132	0.00390996	rs7181157	0.00238547
14	OR11H6	2	100000	20641868	20742861	14.2844	0.00395996	rs35309298	0.00722137
5	MSX2	2	100000	174101574	174207902	15.1343	0.00395996	rs1125813	0.00372847
5	RICTOR	2	100000	38888022	39124510	16.2356	0.00401996	rs6878291	0.00366667
12	MIRLET7I	2	100000	62947465	63047549	13.497	0.00407996	rs774533	0.00915201
6	NCR2	2	100000	41253527	41368625	13.6165	0.00414996	rs584301	0.00841244
1	AGL	2	100000	100265639	100439579	16.1859	0.00417996	rs6577146	0.00383191
5	SEMA5A	2	100000	8985137	9596233	15.4499	0.00418996	rs253634	0.00307649
5	MIR4634	2	100000	174128736	174228790	15.1343	0.00420996	rs1125813	0.00372847
13	TPTE2	5	100000	19947018	20185714	38.7362	0.00426996	rs8000530	0.00296506
8	DLC1_2	4	100000	13112115	13422429	27.9636	0.00429996	rs289579	0.00764223
7	DOCK4	3	100000	111316163	111896462	23.5431	0.00435996	rs6466401	0.00182846
18	CABYR	2	100000	21668919	21791564	15.6014	0.00449996	rs72881753	0.00422536
8	MICU3	3	100000	16834746	17030148	21.241	0.00449996	rs7839562	0.00651695
18	TTC39C	2	100000	21522736	21765574	15.6014	0.00456995	rs72881753	0.00422536
8	FLJ42969	2	100000	102014281	102138479	15.3068	0.00459995	rs287204	0.00391729
10	HPSE2	3	100000	100166833	101045632	21.164	0.00461995	rs7094763	0.00533494
14	LINC00643	2	100000	62534074	62650903	14.372	0.00466995	rs67507772	0.0057364
12	SLC2A13	2	100000	40098822	40549661	15.8422	0.00476995	rs7134524	0.00378535
14	SYT16	2	100000	62412540	62618427	14.372	0.00485995	rs67507772	0.0057364
18	DSEL	2	100000	65123818	65233967	14.4648	0.00490995	rs62093200	0.00625861
9	C9orf92	2	100000	16153932	16326311	13.5896	0.00494995	rs10810537	0.00879901
1	PPP1R12B_1	2	100000	202267829	202607697	14.6107	0.00500995	rs10494835	0.00624619
14	LINC00644	2	100000	62550867	62656691	14.372	0.00505995	rs67507772	0.0057364
1	SYT2	2	100000	202509724	202729551	14.6107	0.00517995	rs10494835	0.00624619
1	MIR548AA1	2	100000	100104610	100228513	14.5766	0.00520995	rs7547543	0.00514699
15	MAP2K5	2	100000	67785020	68149455	14.2857	0.00522995	rs745213	0.00613207
13	RFC3	2	100000	34342205	34590695	15.3758	0.00526995	rs7991381	0.00405861
2	LOC101927577	2	100000	66874161	66980359	15.0442	0.00531995	rs1111233	0.00500903
15	SLCO3A1	2	100000	92346937	92765665	13.6582	0.00536995	rs9972366	0.00818717
1	MIR548D1	2	100000	100104610	100228513	14.5766	0.00537995	rs7547543	0.00514699
1	PPP1R12B_2	2	100000	202381870	202607697	14.6107	0.00540995	rs10494835	0.00624619
21	TIAM1	2	100000	32440735	32981290	14.8983	0.00540995	rs2833305	0.00506479
1	FRRS1	2	100000	100124258	100281349	14.5766	0.00551994	rs7547543	0.00514699
1	PALMD	2	100000	100061430	100210097	14.5766	0.00561994	rs7547543	0.00514699
2	LOC100507073	2	100000	66751161	66972720	15.0442	0.00566994	rs1111233	0.00500903
12	FAR2	3	100000	29251935	29538549	22.499	0.00572994	rs57769990	0.0039757
4	PROM1	2	100000	15919848	16135623	14.4973	0.00577994	rs11733193	0.00649199
11	MICALCL	3	100000	12258446	12430691	22.3183	0.00579994	rs2279614	0.00527516
15	IQCH-AS1	2	100000	67645948	67864182	14.7906	0.00589994	rs2286664	0.00624486
8	PXDNL	2	100000	52182136	52772005	14.4533	0.00603994	rs28549751	0.00675129
14	DDHD1	2	100000	53453457	53670046	13.839	0.00604994	rs12432010	0.00805588
17	LOC100131347	2	100000	37163271	37287704	14.8248	0.00605994	rs16230	0.00423155
16	LOC102467146	2	100000	79705208	79854429	13.9322	0.00606994	rs7194711	0.00802759
15	IQCH	2	100000	67497137	67844142	14.7906	0.00619994	rs2286664	0.00624486
10	BMS1	2	100000	43227953	43380385	14.6288	0.00637994	rs12572383	0.00650618
17	PLXDC1	2	100000	37169555	37357902	14.8248	0.00638994	rs16230	0.00423155
1	LINC00853	2	100000	47594921	47696011	13.9836	0.00640994	rs2798354	0.00715185
6	ELOVL2	3	100000	10930992	11094624	21.0593	0.00645994	rs4713165	0.00598825
17	ABCA8	2	100000	66813427	67001533	14.2568	0.00648994	rs4148010	0.00679856
17	ARL5C	2	100000	37263146	37372414	14.8248	0.00655993	rs16230	0.00423155
1	TAL1	2	100000	47631961	47748007	13.9836	0.00664993	rs2798354	0.00715185
3	SPICE1	2	100000	113111564	113284034	14.1988	0.00666993	rs3732799	0.00759573
12	CLECL1	2	100000	9818455	9935895	14.3334	0.00672993	rs71447599	0.00668916
1	PDZK1IP1	2	100000	47599260	47705771	13.9836	0.00676993	rs2798354	0.00715185
12	CLEC2D	2	100000	9772303	9902151	14.3334	0.00687993	rs71447599	0.00668916
2	FHL2	4	100000	105927282	106105230	28.1958	0.00692993	rs57179952	0.00719596
1	CYP4A22	2	100000	47553106	47664526	13.9836	0.00696993	rs2798354	0.00715185
2	LINC01249	2	100000	4625807	4753812	14.0212	0.00700993	rs6760967	0.00734809
1	LOC101928460	2	100000	29606131	29726626	13.5536	0.00729993	rs12755487	0.00905864
1	CRNN	2	100000	152331718	152436750	14.3895	0.00749993	rs6587673	0.0067641
7	SLC37A3	2	100000	139983551	140148350	14.2442	0.00759992	rs6948019	0.00645806
1	AGBL4	2	100000	48948526	50539626	14.0045	0.00786992	rs1934383	0.00770344
6	SYCP2L	2	100000	10837063	11024541	13.5054	0.00832992	rs1238273	0.00876944
3	PCOLCE2	2	10000	142486701	142658045	13.6584	0.00889911	rs2581628	0.00811059
3	TSC22D2	2	10000	150076787	150227615	13.8381	0.00909909	rs4681619	0.00777177
3	PAQR9	2	10000	142630073	142732178	13.6584	0.00959904	rs2581628	0.00811059
3	LOC100507389	2	10000	142595516	142711378	13.6584	0.010099	rs2581628	0.00811059
