# Supplementary material for: Genome-Wide Epistatic Network Analyses of Semantic Fluency in Older Adults
Source: Int J Mol Sci. 2024 May 11;25(10):5257. doi: 10.3390/ijms25105257 (PMC11120839; doi:10.3390/ijms25105257)
Supplement: Supplementary file 1 [file ijms-25-05257-s001.zip › Supplementary Table S4_GeneBlue.xlsx]

## Sheet: Supplementary Table S4_GeneBlue
Chr	Gene	nSNPs	nSims	Start	Stop	Test	Pvalue	TopSNP	TopSNP-pvalue
8	ARHGEF10	5	1000000	1722148	1956807	47.6564	3e-06	rs78760458	0.000852168
9	TRPM3	3	1000000	73099965	73786514	28.2859	5e-06	rs11142708	0.000696367
2	LRP1B	3	1000000	140938995	142939270	26.855	8.99999e-06	rs7586607	0.00137005
7	DPP6	2	1000000	153534181	154736000	24.2578	1.2e-05	rs10952450	7.55e-05
10	FRMD4A	2	1000000	13635705	14422866	22.7517	1.3e-05	rs17154811	0.000283651
20	MACROD2	3	1000000	13926145	16083841	23.3402	3.5e-05	rs6074964	0.00324649
7	TTC26	4	1000000	138768489	138926732	39.1502	4.2e-05	rs10500130	0.000121533
7	ZC3HAV1	2	1000000	138678265	138844465	22.0212	4.4e-05	rs10500130	0.000121533
3	MIR6872	2	1000000	50260666	50360728	26.8009	4.5e-05	rs13100173	9.18e-05
3	SEMA3B	2	1000000	50254989	50364602	26.8009	4.7e-05	rs13100173	9.18e-05
6	DCDC2	3	1000000	24121982	24433520	26.4972	5.09999e-05	rs707864	0.00044995
3	HYAL2	2	1000000	50305220	50410281	26.8009	5.19999e-05	rs13100173	9.18e-05
3	SEMA3B-AS1	2	1000000	50254072	50354803	26.8009	5.39999e-05	rs13100173	9.18e-05
11	C11orf96	2	1000000	43914105	44015433	24.3637	5.49999e-05	rs11037741	3.82e-05
11	SEC14L1P1	2	1000000	43868852	43971424	24.3637	5.49999e-05	rs11037741	3.82e-05
3	RASSF1-AS1	2	1000000	50324941	50425727	26.8009	5.49999e-05	rs13100173	9.18e-05
3	ZMYND10	2	1000000	50328536	50433156	26.8009	5.49999e-05	rs13100173	9.18e-05
11	DLG2	4	1000000	83116055	85388314	36.3061	5.79999e-05	rs12803685	0.000998589
3	HYAL3	2	1000000	50280258	50386899	26.8009	5.79999e-05	rs13100173	9.18e-05
3	TUSC2	2	1000000	50312340	50415668	26.8009	5.79999e-05	rs13100173	9.18e-05
5	CMYA5	4	1000000	78935658	79146049	54.9913	5.89999e-05	rs34018081	7.03e-05
21	ITGB2-AS1	2	1000000	46290949	46399595	25.0457	6.09999e-05	rs2838737	0.000256866
3	HYAL1	2	1000000	50287319	50399812	26.8009	6.09999e-05	rs13100173	9.18e-05
21	C21orf67	2	1000000	46303198	46409828	25.0457	6.19999e-05	rs2838737	0.000256866
3	RASSF1	2	1000000	50317216	50428367	26.8009	6.19999e-05	rs13100173	9.18e-05
3	IFRD2	2	1000000	50275162	50380026	26.8009	6.29999e-05	rs13100173	9.18e-05
11	ALKBH3-AS1	2	1000000	43880838	43992494	24.3637	6.69999e-05	rs11037741	3.82e-05
21	FAM207A	2	1000000	46309954	46446888	25.0457	6.79999e-05	rs2838737	0.000256866
3	LSMEM2	2	1000000	50266517	50375545	26.8009	6.79999e-05	rs13100173	9.18e-05
3	NAT6	2	1000000	50283832	50386852	26.8009	6.89999e-05	rs13100173	9.18e-05
21	ITGB2	2	1000000	46255867	46398753	25.0457	6.99999e-05	rs2838737	0.000256866
21	PTTG1IP	2	1000000	46219499	46343818	25.0457	7.19999e-05	rs2838737	0.000256866
3	TNIK	2	1000000	170730291	171228197	19.0849	7.49999e-05	rs73171553	0.000422896
11	POLA2	2	1000000	64979431	65115088	25.7345	7.69999e-05	rs1858783	5.07e-05
11	ALKBH3	2	1000000	43852356	43991825	24.3637	7.89999e-05	rs11037741	3.82e-05
17	LOC100507002	2	1000000	63046929	63157212	18.7325	7.89999e-05	rs419526	0.00105058
11	CDC42EP2	3	1000000	65032288	65139900	34.2389	8.29999e-05	rs1858783	5.07e-05
3	GNAI2	3	1000000	50214119	50346786	36.764	8.89999e-05	rs13100173	9.18e-05
11	NTM	4	1000000	131190370	132256716	39.5046	0.000109	rs515136	0.000326642
8	FBXO25	5	1000000	306807	469875	40.5701	0.000115	rs11781389	0.00124283
3	PCOLCE2	4	1000000	142486701	142658045	33.6176	0.000133	rs2619151	0.00193087
3	LOC100507389	4	1000000	142595516	142711378	33.6176	0.000135	rs2619151	0.00193087
2	PARD3B	3	1000000	205360515	206534886	31.3457	0.00014	rs7560702	0.000306694
8	MIR596	3	1000000	1715396	1815473	25.7679	0.000144	rs78760458	0.000852168
13	RNF219-AS1	2	1000000	78578989	79241460	28.8626	0.000148	rs17069932	9.51e-05
15	LRRK1	2	1000000	101409459	101660317	18.4736	0.000204	rs60012696	0.000877629
2	ANKRD44	3	1000000	197801385	198225521	26.2705	0.000211	rs930372	0.00217932
5	CAST	2	1000000	95947740	96160385	17.7395	0.000211	rs6862521	0.00160438
10	NRAP	2	1000000	115298582	115473829	16.6473	0.00024	rs4457708	0.00195843
15	ST20-MTHFS	2	1000000	80085888	80265448	17.5319	0.000245	rs12900763	0.00293749
2	PLB1	2	1000000	28668937	28916653	17.8641	0.000246	rs62139591	0.00170032
2	LOC100506457	3	1000000	12097241	12768474	24.3953	0.00025	rs72777690	0.00316421
3	CPNE4	3	1000000	131202403	131808450	25.4364	0.000264	rs13086510	0.00205299
8	CSMD1	3	1000000	2742874	4902328	22.315	0.000264	rs2552145	0.00570435
16	CDH13	2	1000000	82610398	83880215	16.9964	0.000276	rs4558403	0.0028268
4	FSTL5	3	1000000	162255043	163135186	31.234	0.000289	rs4327441	9.92e-05
7	DGKB	3	1000000	14134673	14931075	28.5384	0.000299	rs4721307	0.00104184
16	PAPD5	2	1000000	50136828	50319219	16.1875	0.000305	rs4611457	0.00265717
3	USP13	4	1000000	179320932	179557189	39.3187	0.000308	rs2300769	0.00079814
15	SV2B	5	1000000	91593181	91894539	38.4977	0.000309	rs2106692	0.00281399
21	ERG	2	1000000	39689182	40083704	16.0525	0.000311	rs11702833	0.00357622
13	SGCG	4	1000000	23705059	23949304	42.3768	0.000313	rs1832255	0.000239438
18	LOC284294	5	1000000	61721324	62140827	51.834	0.000321	rs56989915	0.000151328
2	PXDN	2	1000000	1585658	1798291	15.9183	0.000338	rs10197274	0.00279913
11	MRGPRX2	3	1000000	19026002	19132228	27.5773	0.00034	rs12802593	0.000415866
7	ST7	2	1000000	116543380	116920075	15.932	0.000366	rs73210190	0.00376592
18	WBP11P1	4	1000000	30041625	30144597	39.2274	0.00039	rs11665264	0.000545933
5	ITK	4	1000000	156557906	156732109	39.9375	0.000393	rs4704738	0.000531438
4	AFAP1	2	1000000	7710439	7991653	18.2899	0.000398	rs36020433	0.00165032
5	HAVCR2	4	1000000	156462842	156586248	39.9375	0.000405	rs4704738	0.000531438
5	MED7	4	1000000	156515450	156619921	39.9375	0.000408	rs4704738	0.000531438
8	STAU2	4	1000000	74282603	74709943	35.9618	0.000412	rs6987673	0.00107063
8	TDRP	3	1000000	389789	545781	25.9786	0.000412	rs11781389	0.00124283
4	LINC01258	2	1000000	38372282	38574801	15.6352	0.000417	rs7694608	0.00487388
17	STX8	4	1000000	9103787	9529275	34.7086	0.000418	rs4609896	0.000872573
5	FAM71B	4	1000000	156539343	156643279	39.9375	0.000423	rs4704738	0.000531438
6	C6orf223	3	1000000	43918336	44023694	26.0194	0.000441	rs72867257	0.000508571
4	ABLIM2	2	1000000	7917036	8210559	21.2024	0.000448	rs7681534	0.000283236
2	SULT1C2P1	2	1000000	108888693	109020254	15.4849	0.000474	rs17821546	0.00365274
2	SULT1C2	2	1000000	108855094	108976371	15.4849	0.000478	rs17821546	0.00365274
3	LOC101929607	2	1000000	107099776	107232759	18.718	0.000510999	rs6781000	0.00194913
15	SCG5	3	1000000	32883869	33039298	23.1078	0.000534999	rs76974915	0.00275853
16	MIR6772	2	1000000	57756200	57856264	19.6367	0.000573999	rs1559404	0.000349197
15	ARHGAP11A	3	1000000	32857344	32982150	23.1078	0.000600999	rs76974915	0.00275853
19	ZNF557	2	1000000	7019470	7137978	18.9712	0.000615999	rs12052184	0.00101372
5	LINC00992	3	1000000	116701207	116965439	30.468	0.000619999	rs2560518	0.000612741
5	LOC100505625	2	1000000	6636437	6757824	15.2715	0.000622999	rs10512872	0.00539909
5	PAPD7	2	1000000	6664717	6807161	15.2715	0.000628999	rs10512872	0.00539909
19	MBD3L2	2	1000000	6999350	7101746	18.9712	0.000635999	rs12052184	0.00101372
16	KIFC3	2	1000000	57742128	57886439	19.6367	0.000641999	rs1559404	0.000349197
19	MBD3L3	2	1000000	7006215	7108645	18.9712	0.000653999	rs12052184	0.00101372
19	INSR	2	1000000	7062265	7344011	18.9712	0.000654999	rs12052184	0.00101372
16	KATNB1	2	1000000	57719659	57841162	19.6367	0.000656999	rs1559404	0.000349197
11	FRMD8	2	1000000	65104040	65230995	17.8171	0.000673999	rs629710	0.00227565
11	DPF2	2	1000000	65051224	65170451	17.8171	0.000691999	rs629710	0.00227565
15	UNC13C	2	1000000	54255100	54970806	14.3757	0.000701999	rs11071021	0.00587321
11	TIGD3	2	1000000	65072281	65175082	17.8171	0.000706999	rs629710	0.00227565
11	SLC25A45	2	1000000	65092662	65201172	17.8171	0.000714999	rs629710	0.00227565
7	NOM1	2	1000000	156692416	156815876	15.4162	0.000735999	rs77391216	0.0042127
1	NFIA	2	1000000	61492945	61978460	14.4544	0.000752999	rs12030125	0.00652837
19	TMEM221	2	1000000	17496317	17609376	21.894	0.000755999	rs2015988	0.000474379
15	FAM189A1	3	1000000	29362454	29912927	23.3531	0.000764999	rs11854243	0.00280385
7	LMBR1	2	1000000	156423569	156735902	15.4162	0.000767999	rs77391216	0.0042127
3	GNAT1	3	1000000	50179042	50285129	32.2428	0.000776999	rs2236941	0.000853994
19	BST2	2	1000000	17463747	17566457	21.894	0.000780999	rs2015988	0.000474379
19	MVB12A	2	1000000	17480911	17586140	21.894	0.000781999	rs2015988	0.000474379
3	PAQR9	2	1000000	142630073	142732178	16.7692	0.000789999	rs2619151	0.00193087
3	SEMA3F	3	1000000	50142847	50276508	32.2428	0.000805999	rs2236941	0.000853994
3	MIR5787	2	1000000	50214867	50314922	21.4657	0.000820999	rs2236941	0.000853994
13	CARS2	2	1000000	111243756	111408480	18.9795	0.000868999	rs7330558	0.000543846
15	CYFIP1	3	1000000	22842648	23053603	20.4542	0.000868999	rs11263683	0.00878655
13	RAB20	2	1000000	111125412	111264071	18.9795	0.000870999	rs7330558	0.000543846
13	CARKD	2	1000000	111217806	111342342	18.9795	0.000873999	rs7330558	0.000543846
3	SLC38A3	2	1000000	50192678	50308411	21.4657	0.000880999	rs2236941	0.000853994
8	MYOM2	2	1000000	1943157	2143380	21.8885	0.000890999	rs7386994	0.000904907
13	ANKRD10	4	1000000	111480886	111617454	30.2284	0.000921999	rs2277424	0.00250481
1	VWA5B1	3	100000	20567411	20731387	27.3425	0.00098999	rs12749098	0.000267615
2	GALNT14	3	100000	31083330	31411592	22.5255	0.00098999	rs17393257	0.00453747
17	CEP112	2	100000	63581657	64238212	14.3054	0.00099999	rs6933	0.00628636
1	GLIS1	2	100000	53921905	54249877	14.006	0.00100999	rs12089978	0.00779959
19	NXNL1	2	100000	17516233	17621725	21.894	0.00101999	rs2015988	0.000474379
6	NRSN1	2	100000	24076413	24197757	14.1848	0.00101999	rs13208582	0.00698067
13	FOXO1	4	100000	41079800	41290734	35.9835	0.00107999	rs2721047	0.000621833
22	EFCAB6	3	100000	43874623	44258217	23.8617	0.00110999	rs137723	0.00375759
5	LOC101927421	2	100000	124322523	124753427	18.3161	0.00110999	rs1439607	0.000737219
8	KBTBD11	2	100000	1872043	2005109	21.8885	0.00110999	rs7386994	0.000904907
18	CYB5A	2	100000	71870526	72009251	14.8159	0.00111999	rs8096133	0.00588246
12	LINC00942	2	100000	1559656	1663590	13.6309	0.00117999	rs7978841	0.00825728
15	LOC100128714	2	100000	26097506	26348267	19.5615	0.00118999	rs28607624	0.000584107
6	HLA-F	6	100000	29641116	29745073	46.3215	0.00119999	rs2747430	0.00238728
6	ZFP57	6	100000	29590168	29694931	46.3215	0.00120999	rs2747430	0.00238728
4	RWDD4	2	100000	184510788	184630331	13.3959	0.00121999	rs67828941	0.00936982
6	HLA-F-AS1	6	100000	29644377	29766826	46.3215	0.00127999	rs2747430	0.00238728
12	SOCS2-AS1	2	100000	93909403	94015174	19.2883	0.00128999	rs11107124	0.00184904
3	UTS2B	2	100000	190934943	191098325	18.5184	0.00128999	rs9883559	0.00103665
1	SLC25A3P1	2	100000	53854042	53955693	14.8595	0.00131999	rs12039843	0.00485565
12	ERC1	2	100000	1050403	1655099	13.6309	0.00133999	rs7978841	0.00825728
19	CERS4	2	100000	8224216	8377304	18.8397	0.00133999	rs1466447	0.00117572
18	TIMM21	2	100000	71765745	71876204	14.8159	0.00136999	rs8096133	0.00588246
6	GABBR1	6	100000	29520004	29650962	46.3215	0.00136999	rs2747430	0.00238728
1	PINK1-AS	2	100000	20919149	21028686	18.8565	0.00137999	rs10916848	0.000741965
3	OSTN	2	100000	190880321	191017910	18.5184	0.00138999	rs9883559	0.00103665
6	MOG	6	100000	29574757	29690149	46.3215	0.00138999	rs2747430	0.00238728
19	PRPF31	2	100000	54568789	54685150	19.8176	0.00141999	rs12975015	0.000938747
12	SOCS2	2	100000	93913597	94020521	19.2883	0.00142999	rs11107124	0.00184904
19	NDUFA3	2	100000	54556159	54660281	19.8176	0.00143999	rs12975015	0.000938747
19	TARM1	2	100000	54523200	54634634	19.8176	0.00145999	rs12975015	0.000938747
19	VSTM1	2	100000	54494079	54617207	19.8176	0.00147999	rs12975015	0.000938747
19	OSCAR	2	100000	54547932	54655994	19.8176	0.00148999	rs12975015	0.000938747
19	TFPT	2	100000	54560319	54669055	19.8176	0.00152998	rs12975015	0.000938747
10	CTNNA3	2	100000	67622275	69505949	15.1537	0.00153998	rs117742022	0.00414828
1	MIR6084	2	100000	20910171	21010281	18.8565	0.00153998	rs10916848	0.000741965
1	SH2D5	2	100000	20996224	21109133	18.8565	0.00153998	rs10916848	0.000741965
1	USH2A	4	100000	215746235	216646738	33.8065	0.00156998	rs12029094	0.00331375
1	PINK1	2	100000	20909947	21028004	18.8565	0.00158998	rs10916848	0.000741965
18	RAB31	3	100000	9658227	9912553	25.186	0.00159998	rs8096775	0.0020126
8	PREX2	3	100000	68814602	69193897	26.3313	0.00159998	rs7018104	0.00116725
1	DDOST	2	100000	20928259	21038037	18.8565	0.00162998	rs10916848	0.000741965
1	KIF17	2	100000	20940506	21094510	18.8565	0.00162998	rs10916848	0.000741965
15	STARD9	7	100000	42817856	43063196	63.9105	0.00169998	rs3099758	0.000268473
8	PPP2R2A	2	100000	26099006	26280195	17.7125	0.00176998	rs2046222	0.0025251
13	LMO7DN	2	100000	76395173	76507948	17.0023	0.00186998	rs1323573	0.00145541
3	LINC00886	3	100000	156415131	156584851	28.4554	0.00197998	rs891463	0.00109875
5	EBF1	2	100000	158072922	158576788	18.3622	0.00204998	rs17056207	0.00200397
13	ATP5EP2	3	100000	28469342	28569710	21.9965	0.00206998	rs17615729	0.00408552
13	KLF12	3	100000	74210148	74758066	23.3239	0.00210998	rs7336840	0.00346522
1	PDE4B	2	100000	66208192	66890262	18.5458	0.00210998	rs28842268	0.0016575
3	FAM19A1	2	100000	67990733	68644771	18.4536	0.00213998	rs73092812	0.00222777
13	PDX1	3	100000	28444167	28550451	21.9965	0.00216998	rs17615729	0.00408552
3	GPD1L	2	100000	32098002	32260207	17.9551	0.00216998	rs9839669	0.00189096
13	PDX1-AS1	3	100000	28353895	28545541	21.9965	0.00218998	rs17615729	0.00408552
8	MIR1322	2	100000	10632882	10732953	17.69	0.00218998	rs6989930	0.00106233
11	MAML2	2	100000	95659756	96126344	17.8344	0.00220998	rs7111381	0.00207256
5	PDE4D	3	100000	58214865	59833925	25.6845	0.00234998	rs11950495	0.000777034
8	FAM87A	2	100000	275930	383174	14.5916	0.00245998	rs76988816	0.00623432
18	SOCS6	2	100000	67906136	68047434	13.5543	0.00249998	rs2053418	0.0091001
8	STAU2-AS1	2	100000	74282308	74403753	18.3252	0.00249998	rs6987673	0.00107063
8	PINX1	2	100000	10572470	10747409	17.69	0.00251997	rs6989930	0.00106233
17	CA10	12	100000	49657673	50287377	96.1607	0.00258997	rs1393735	0.00191383
3	TMEM108	3	100000	132707131	133166619	26.4376	0.00259997	rs80288649	0.00239791
15	TTBK2	2	100000	42986541	43263007	17.7038	0.00260997	rs9269	0.00248587
16	LOC102467146	5	100000	79705208	79854429	42.6353	0.00267997	rs1345901	0.00208379
18	LOC101060542	2	100000	67997375	68101827	13.5543	0.00267997	rs2053418	0.0091001
12	GUCY2C	4	100000	14715567	14899519	34.2318	0.00271997	rs751551	0.00156483
13	CDX2	2	100000	28486204	28593505	13.751	0.00271997	rs4581569	0.00786263
12	WNT1	2	100000	49322235	49426396	16.8155	0.00273997	rs10875912	0.00294003
2	VWA3B	2	100000	98653594	98979410	17.8968	0.00274997	rs10211067	0.0025314
19	USP29	4	100000	57581508	57693293	34.6767	0.00275997	rs4801433	0.00254111
6	ATXN1	3	100000	16249342	16811721	24.2419	0.00279997	rs2031185	0.00255442
19	DUXA	4	100000	57613093	57728856	34.6767	0.00282997	rs4801433	0.00254111
3	PA2G4P4	2	100000	156477059	156579810	17.8021	0.00292997	rs73019748	0.00270099
15	CDAN1	4	100000	42965759	43079417	33.6183	0.00293997	rs9269	0.00248587
18	ZNF24	2	100000	32862177	32974426	15.745	0.00296997	rs4291985	0.00288646
12	DDN	3	100000	49338932	49443088	25.0087	0.00297997	rs10875912	0.00294003
6	DSE	2	100000	116551282	116809442	16.5104	0.00302997	rs1041883	0.00305428
13	LINC00346	2	100000	111466333	111572655	15.9971	0.00304997	rs2277424	0.00250481
3	LEKR1	2	100000	156494095	156813918	17.8021	0.00304997	rs73019748	0.00270099
19	ZIM3	4	100000	57595463	57706570	34.6767	0.00314997	rs4801433	0.00254111
18	ZNF396	2	100000	32896660	33007301	15.745	0.00316997	rs4291985	0.00288646
15	CD276	3	100000	73926621	74056859	22.9092	0.00319997	rs2127015	0.00357365
8	MTMR9	2	100000	11091999	11235654	17.474	0.00325997	rs4504596	0.00307598
22	POM121L4P	2	100000	20993842	21096009	15.8411	0.00337997	rs5759767	0.00432845
9	PRUNE2	3	100000	79176291	79571003	23.939	0.00337997	rs41288771	0.00206027
11	ARNTL	2	100000	13249324	13458812	16.7545	0.00347997	rs1481880	0.00286493
3	BFSP2	2	100000	133068838	133244056	17.2533	0.00347997	rs80288649	0.00239791
19	STRN4	2	100000	47172767	47299720	14.3201	0.00351996	rs3745609	0.00567243
11	BBOX1	2	100000	27012508	27199354	16.5965	0.00353996	rs17243895	0.00227396
12	PRKAG1	4	100000	49346054	49462629	32.586	0.00360996	rs10875912	0.00294003
19	FKRP	2	100000	47199302	47311832	14.3201	0.00364996	rs3745609	0.00567243
12	RHEBL1	3	100000	49408467	49513775	24.6148	0.00367996	rs10875912	0.00294003
6	LOC101928516	6	100000	74729166	75450443	49.2283	0.00370996	rs4403235	0.000941179
19	SLC1A5	2	100000	47228139	47341842	14.3201	0.00371996	rs3745609	0.00567243
2	PPP1CB	2	100000	28924613	29075806	16.4224	0.00376996	rs4665432	0.00391924
2	ASB18	2	100000	237053514	237222988	13.8382	0.00378996	rs2219063	0.00834532
15	FAM103A1	2	100000	83604954	83709809	15.0593	0.00383996	rs17158132	0.00446388
12	KMT2D	4	100000	49362757	49499107	32.586	0.00386996	rs10875912	0.00294003
14	MIR548Y	2	100000	48180197	48280307	16.2548	0.00402996	rs2022707	0.00353936
11	DSCAML1	2	100000	117248488	117717976	14.9545	0.00409996	rs58949729	0.00540909
4	GALNTL6	3	100000	172684574	174011558	23.5898	0.00412996	rs11944071	0.00308404
15	C15orf40	2	100000	83607714	83730393	15.0593	0.00433996	rs17158132	0.00446388
14	LINC00648	2	100000	48184155	48314217	16.2548	0.00434996	rs2022707	0.00353936
10	CACNB2	2	100000	18379605	18880688	15.8642	0.00453995	rs77973393	0.0029033
5	ACTBL2	2	100000	56725842	56828636	15.7246	0.00454995	rs4700191	0.00408227
11	ELP4	6	100000	31481275	31856073	47.7989	0.00455995	rs1014122	0.00330025
13	CCNA1	2	100000	36955966	37067019	14.4952	0.00467995	rs1935099	0.00513454
13	SPG20OS	2	100000	36870567	36993872	14.4952	0.00469995	rs1935099	0.00513454
13	SPG20	2	100000	36825774	36994317	14.4952	0.00498995	rs1935099	0.00513454
16	MIR5093	2	100000	85289831	85389931	15.124	0.00501995	rs2930235	0.00542432
15	GREM1	2	100000	32960204	33076870	14.1471	0.00503995	rs7170561	0.00618016
1	LINC01141	2	100000	20636293	20805287	14.0581	0.00507995	rs2072751	0.00710334
7	KIAA1324L	2	100000	86456221	86739014	15.5904	0.00512995	rs79739561	0.00508069
15	LOC100131315	2	100000	32960301	33061066	14.1471	0.00518995	rs7170561	0.00618016
15	C15orf59	2	100000	73982140	74093816	15.4568	0.00535995	rs2127015	0.00357365
12	ARID2	2	100000	46073619	46351819	15.2608	0.00536995	rs67133230	0.00550315
20	TOX2	2	100000	42493491	42748254	13.8258	0.00548995	rs6017227	0.00733728
16	LINC00311	2	100000	85266563	85371685	15.124	0.00550994	rs2930235	0.00542432
1	MDS2	2	100000	23903823	24017056	15.2174	0.00560994	rs10753557	0.0054684
21	MIR5009	3	100000	28609821	29333529	22.768	0.00563994	rs239642	0.00354671
3	CHST2	2	100000	142788617	142892856	14.8128	0.00565994	rs11925953	0.00525184
1	RPL11	2	100000	23968268	24072915	15.2174	0.00575994	rs10753557	0.0054684
3	U2SURP	2	100000	142670371	142829567	14.8128	0.00579994	rs11925953	0.00525184
8	MSRA	2	100000	9861778	10336401	14.3636	0.00582994	rs10106098	0.00651866
1	ROR1	2	100000	64189689	64697179	15.1251	0.00587994	rs834349	0.00529313
11	ZDHHC13	2	100000	19088691	19247967	15.1178	0.00593994	rs868337	0.00497911
1	LOC101927034	2	100000	64510124	64629474	15.1251	0.00595994	rs834349	0.00529313
10	TLX1NB	2	100000	102799077	102940903	14.8164	0.00599994	rs10748804	0.00527221
10	KAZALD1	2	100000	102770998	102875351	14.8164	0.00612994	rs10748804	0.00527221
2	OLA1	3	100000	174887174	175163365	21.401	0.00697993	rs73037890	0.00649731
4	FDCSP	2	100000	71041787	71150968	14.0498	0.00730993	rs17654723	0.00707589
12	KLRC1	2	100000	10548637	10657215	13.4609	0.00768992	rs7295241	0.00905692
4	ODAM	2	100000	71012243	71120293	14.0498	0.00781992	rs17654723	0.00707589
4	CSN3	2	100000	71058332	71167145	14.0498	0.00785992	rs17654723	0.00707589
1	CMPK1	2	100000	47749468	47894511	13.9102	0.00790992	rs2820986	0.00758693
5	MIR8056	2	100000	172724457	172824539	13.498	0.00841992	rs17075869	0.00890845
6	LOC100132354	2	100000	43808764	43955944	13.9354	0.00845992	rs78355601	0.00766862
1	EPHB2	2	100000	22987330	23291823	13.5999	0.00848992	rs72653640	0.00883055
18	CDH19	2	10000	64118423	64321375	14.0382	0.0089991	rs2156354	0.00775697
1	MIR4684	2	10000	22996009	23096091	13.5999	0.009999	rs72653640	0.00883055
