# Supplementary material for: Genome-Wide Epistatic Network Analyses of Semantic Fluency in Older Adults
Source: Int J Mol Sci. 2024 May 11;25(10):5257. doi: 10.3390/ijms25105257 (PMC11120839; doi:10.3390/ijms25105257)
Supplement: Supplementary file 1 [file ijms-25-05257-s001.zip › Supplementary Table S5_GWAS catalog Turquoise.xlsx]

## Sheet: Ark1
GeneSet	N	n	P-value	adjusted P	genes
Obesity-related traits	585	36	2.57e-11	1.14e-07	LRRC7, SMYD3, LINC00299, SLC8A1, DPP10, LPP, SORCS2, KCNIP4, SPOCK3, SEMA5A, RICTOR, GRIA1, EBF1, ENPP1, PHACTR2, PLEKHG1, AUTS2, KBTBD11, CSMD1, CLDN23, ADAMTSL1, CAMK1D, SLC29A3, HPSE2, NCKAP1L, PPM1H, TMEM132D, RFC3, DCLK1, KPNA3, KLHL1, MYO16, MDGA2, MDGA2, SLCO3A1, RBFOX1, TIMP2
Systolic blood pressure	704	36	3.95e-09	8.74e-06	PRDM16, AGBL4, XPR1, SLC8A1, NRXN1, SPATS2L, ERBB4, FOXP1, ZBTB38, TSC22D2, FAM13A, PDGFC, EBF1, MIR4634, SLC35F1, PLEKHG1, LINC00473, CLDN23, MSRA, PXDNL, ZFAT, SMARCA2, ADAMTSL1, PIP5K1B, ARHGAP42, HMGA2, NBEA, PPP1R3E, MYH6, NIN, RBFOX1, FOXF1, MAPK4, MRO, PTPRT, MIR548F5
Chronotype	482	28	1.57e-08	2.32e-05	KAZN, EIF4G3, SLC8A1, NRXN1, FOXP1, PPP3CA, FSTL5, SEMA6A, GRIA1, TENM2, MSX2, FRK, LINC00473, AUTS2, CSMD1, CLDN23, MSRA, ZFAT, PCDH15, UNC5B, GPR26, PPM1H, KLHL1, MYO16, SYT16, RBFOX1, CA10, DSEL
Cognitive decline rate in late mild cognitive impairment	105	12	2.1e-07	0.000232	HP1BP3, EIF4G3, LRRC7, MYT1L, LINC00299, TSC22D2, EBF1, TENM2, FRK, TMEM132D, RBFOX1, HS3ST3A1
Adult body size	484	25	8.42e-07	0.000745	TAL1, AGBL4, SLC8A1, NRXN1, LRP1B, ERBB4, FOXP1, CPNE4, LPP, XXYLT1, PPP3CA, FSTL5, HTR1A, GRIA1, OPRM1, AUTS2, MSRA, NFIB, GPR26, OPCML, MDGA2, MDGA2, SYT16, MAP2K5, SLCO3A1, RBFOX1
Coronary artery aneurysm in Kawasaki disease	25	6	2.96e-06	0.00218	CPNE4, DOCK2, CSMD1, MAN1B1, CAMK1D, UNC5B
Stress sensitivity (neuroticism score x major depressive disorder status interaction)	15	5	3.44e-06	0.00218	DPP10, EYS, OPCML, WWOX, ZDHHC7
Motion sickness	27	6	4.81e-06	0.00266	PRDM16, LRP1B, CPNE4, AUTS2, GPR26, MAP2K5
Neuritic plaque	28	6	6.03e-06	0.00296	DPP10, DLGAP2, PXDNL, SMARCA2, SV2B, SLCO3A1
Post bronchodilator FEV1	107	10	1.34e-05	0.00595	SMYD3, LRP1B, NUP210P1, FAM13A, RICTOR, EBF1, DCLK1, MDGA2, MDGA2, FCER2, CLEC4G
Pulse pressure	586	25	2.34e-05	0.0094	TCF7L1, FHL2, ZNF385B, FOXP1, PCOLCE2, TSC22D2, PROM1, FAM13A, EBF1, GRM4, MSRA, PXDNL, ZFAT, ARHGAP42, HMGA2, NBEA, PPP1R3E, MYH6, NIN, FOXN3, MAPK4, MRO, SLX4IP, DIP2A, MIR548F5
Asthma (childhood onset)	282	16	2.62e-05	0.00952	XPR1, LINC00299, LRP1B, ZBTB38, LPP, SLC22A5, IRF1, GRM4, IPCEF1, SEMA3E, SMARCA2, PSAP, HPSE2, PTPRR, HNF1A, CRISPLD2
General risk tolerance (MTAG)	224	14	2.9e-05	0.00952	EIF4G3, NRXN1, LRP1B, FOXP1, SORCS2, GRIA1, EBF1, AUTS2, CLDN23, MSRA, PPP3CC, FOXN3, IQCH, RBFOX1
Body mass index	1153	39	3.01e-05	0.00952	KAZN, TAL1, AGBL4, LRRC7, NTNG1, GABPB2, ZNF687, PI4KB, NRXN1, LRP1B, ERBB4, CPNE4, MIR5704, HTR1A, SEMA6A, IL3, TENM2, MIR1275, GRM4, EYS, LINC00473, AUTS2, MSRA, ADAMTSL1, CAMK1D, GPR26, MYOD1, KCNC1, SERGEF, BCL2L2-PABPN1, PABPN1, SLC22A17, FOXN3, CLMN, SYNE3, IQCH, MAP2K5, RBFOX1, PRR5-ARHGAP8, ARHGAP8
Nontraumatic osteonecrosis of the femoral head	12	4	3.52e-05	0.0104	KIAA1614, SORCS2, OPRM1, RBFOX1
Nicotine dependence symptom count	39	6	4.47e-05	0.0124	PRDM16, NRXN1, SYCP2L, CSMD1, NBEA, MGAT5B
Refractive astigmatism	40	6	5.18e-05	0.0135	NRXN1, TENM2, EGFR, DOCK4, DLGAP2, RBFOX1
Diisocyanate-induced asthma	129	10	6.78e-05	0.0167	LRP1B, NRP2, ARL4A, MYOM2, CSMD1, UNC5B, SLC29A3, MAPK4, MRO, PTPRT
QT interval	105	9	7.18e-05	0.0167	SLC8A1, SPATS2L, FRAS1, SLC35F1, AUTS2, DPP6, AZIN1, NRAP, FAR2
Toenail selenium levels	27	5	7.84e-05	0.0173	ARHGEF10, KBTBD11, MYOM2, CSMD1, HOXC13
White matter integrity (bipolar disorder risk interaction)	6	3	9.11e-05	0.0183	FRRS1, AGL, LPP
Asthma (sex interaction)	6	3	9.11e-05	0.0183	ERBB4, SLC22A4, IRF1
Weight	164	11	0.00011	0.0212	KAZN, ZBTB38, SPOCK3, WDR70, GRM4, PPIL1, MSRA, PCDH15, MAP2K5, PTPRT, PRR5-ARHGAP8, ARHGAP8
Age at first sexual intercourse	194	12	0.000118	0.0217	GABPB2, NRXN1, ERBB4, FOXP1, TENM2, UTRN, MSRA, MDGA2, MDGA2, WWOX, RAB31, LINC00669, KIF3B
Heart rate	31	5	0.000156	0.0258	CPNE5, PPIL1, SLC35F1, TMEM132D, MYH6
MGMT methylation in smokers	7	3	0.000157	0.0258	STARD9, CDAN1, TTBK2
Barrett's esophagus	7	3	0.000157	0.0258	FOXP1, MSRA, FOXF1
Metabolite levels	1255	39	0.00018	0.0275	AGBL4, NTNG1, SIX2, ERBB4, LRRC2, FOXP1, ZBTB38, SLC9A9, ETFDH, MSX2, ELOVL2, ATXN1, LINC00473, EGFR, SEMA3E, MYOM2, ADAMTSL1, PRKACG, MYOD1, NBEA, FAM124A, CLDN10, OR11H6, FOXN3, CLMN, SV2B, ST8SIA2, RBFOX1, WWOX, PITPNA, ALOX15B, CA10, TXNDC2, CABYR, MRO, DSEL, PLCB4, PTPRT, ISX
Night sleep phenotypes	333	16	0.000184	0.0275	LRP1B, SLC9A9, FRAS1, TENM2, MSX2, MIR4634, F13A1, COL28A1, CSMD1, PIP5K1B, PRKACG, FXN, MYOD1, KCNC1, ST8SIA2, DSEL
Gut microbiota (functional units)	50	6	0.000186	0.0275	PI4KB, MYT1L, SLC9A9, SORCS2, SEMA5A, CLMN
Adverse response to drug	51	6	0.000208	0.0291	DPP10, LRP1B, ELOVL2, NFIB, ABCA2, HMGA2
HDL cholesterol levels	518	21	0.00021	0.0291	PID1, HDLBP, CPNE4, TSC22D2, FAM13A, PDGFC, GRIA1, EBF1, ATXN1, FRK, NT5DC1, OPRM1, MSRA, AZIN1, NFIB, LRRC55, PTPRR, HNF1A, FOXN3, IRF8, ABCA8
Anorexia nervosa	52	6	0.000232	0.0307	NTNG1, FOXP1, PPP3CA, CAMK1D, OPCML, WWOX
Gut microbiota (bacterial taxa	210	12	0.000247	0.0307	MYT1L, FOXP1, SPOCK3, TENM2, ATXN1, MSRA, CAMK1D, OPCML, PPM1H, DCLK1, CLMN, PTPRT
Systemic lupus erythematosus	377	17	0.000248	0.0307	SMYD3, ERBB4, LPP, SORCS2, IRF1, ATXN1, ETV7, CPNE5, IPCEF1, MSRA, SLC29A3, CD44, ARL11, LRRK1, PRKCB, IRF8, RASSF2
Type 2 diabetes	563	22	0.00025	0.0307	LRRC7, LRP1B, TSC22D2, LPP, FAM13A, PDGFC, NRSN1, ARL4A, AUTS2, CSMD1, MSRA, TLE1, CAMK1D, RPSAP52, HMGA2, HNF1A, OASL, SGCG, MAP2K5, RBFOX1, WWOX, LARGE
Waist-to-hip ratio adjusted for BMI (age <50)	125	9	0.000272	0.0313	FAM13A, F13A1, LY86-AS1, HOXC13, HOXC12, HOTAIR, HOXC11, HOXC10, MIR196A2
C-reactive protein and white blood cell count	2	2	0.000283	0.0313	DOCK4, HNF1A
Plasma omega-3 polyunsaturated fatty acid levels (docosahexaenoic acid)	2	2	0.000283	0.0313	SYCP2L, ELOVL2
High chromosomal aberration frequency (chromatid type) in genotoxic compound exposure	2	2	0.000283	0.0313	DPP10, SEMA5A
Moderate-to-late spontaneous preterm birth	20	4	0.000309	0.0333	KAZN, MYT1L, TLE1, ADAMTS14
Longevity	55	6	0.000316	0.0333	NRXN1, FAM13A, FSTL5, FRK, CSMD1, HNF1A
Aggressiveness in attention deficit hyperactivity disorder	9	3	0.000369	0.0379	CPNE4, CSMD1, MICAL2
Alzheimer's disease	104	8	0.000379	0.0379	SLC8A1-AS1, WDR70, MSX2, MSRA, FRMD4A, RFC3, MYO16, RBFOX1
Sleep duration	57	6	0.000385	0.0379	SPATS2L, AUTS2, PCDH15, ADAMTS14, SLC29A3, PRKCB
Refractive error	1399	41	0.000412	0.0394	CAMK2N1, EPHB2, SLC8A1, SIX2, LRRC2, FOXP1, ZBTB38, TSC22D2, FAM13A, MTX3, EBF1, FRK, NT5DC1, COL10A1, SGK1, UTRN, AUTS2, DOCK4, CSMD1, CLDN23, MSRA, ADAMTSL1, FXN, OPCML, FAR2, PTPRR, ARL11, EBPL, KPNA3, FAM124A, NIN, SLCO3A1, RBFOX1, WWOX, CHD3, KCNAB3, CNTROB, GUCY2D, MGAT5B, RASSF2, MIR548F5
Triglyceride levels x loop diuretics use interaction	38	5	0.000419	0.0394	PDGFC, PTPRE, MKI67, TUBGCP5, CYFIP1
Uric acid levels	22	4	0.000455	0.0419	F5, FRAS1, SEMA5A, DCDC2
Sleep (1/2-day periodicity)	10	3	0.00052	0.046	WDR52, TMEM132D, MPPED1
Systemic mastocytosis	10	3	0.00052	0.046	CACNA1E, EYS, ABCA2
