# Supplementary material for: Genome-Wide Epistatic Network Analyses of Semantic Fluency in Older Adults
Source: Int J Mol Sci. 2024 May 11;25(10):5257. doi: 10.3390/ijms25105257 (PMC11120839; doi:10.3390/ijms25105257)
Supplement: Supplementary file 1 [file ijms-25-05257-s001.zip › Supplementary Table S6_GWAS catalog Blue.xlsx]

## Sheet: Ark1
GeneSet	N	n	P-value	adjusted P	genes
Sleep duration (short sleep)	79	12	7.49e-12	3.31e-08	PDE4B, SEMA3F, GNAT1, GNAI2, LSMEM2, IFRD2, HYAL3, HYAL1, HYAL2, TUSC2, RASSF1, ZMYND10
Brain morphology (min-P)	345	14	3.88e-06	0.0052	CMPK1, ROR1, ANKRD44, SEMA3F, GNAT1, GNAI2, LSMEM2, IFRD2, HYAL2, TUSC2, RASSF1, ZMYND10, TNIK, AFAP1
Toenail selenium levels	27	5	4.17e-06	0.0052	CMYA5, ARHGEF10, KBTBD11, MYOM2, CSMD1
Cortical surface area (MOSTest)	401	15	4.7e-06	0.0052	CMPK1, ROR1, ANKRD44, SEMA3F, GNAT1, GNAI2, LSMEM2, IFRD2, HYAL2, TUSC2, RASSF1, ZMYND10, TNIK, AFAP1, PDE4D
Proportion of activated microglia (inferior temporal cortex)	30	5	7.19e-06	0.00547	PINK1, PINK1-AS, DDOST, KIF17, PLB1
Gut microbiota relative abundance (Blautia)	5	3	7.42e-06	0.00547	DGKB, CDH13, ERG
MGMT methylation in smokers	7	3	2.56e-05	0.0127	STARD9, CDAN1, TTBK2
Subcortical volume (MOSTest)	522	16	2.69e-05	0.0127	CMPK1, ROR1, ANKRD44, SEMA3F, GNAT1, GNAI2, LSMEM2, IFRD2, HYAL2, TUSC2, RASSF1, ZMYND10, TNIK, AFAP1, PDE4D, GABBR1
Nicotine dependence symptom count	39	5	2.72e-05	0.0127	PARD3B, CSMD1, CACNB2, TLX1NB, DLG2
Subcortical volume (min-P)	308	12	2.87e-05	0.0127	CMPK1, ROR1, ANKRD44, SEMA3F, GNAT1, GNAI2, LSMEM2, IFRD2, HYAL2, TUSC2, RASSF1, ZMYND10
General risk tolerance (MTAG)	224	10	4.32e-05	0.0174	NFIA, LRP1B, PARD3B, SEMA3F, EBF1, MSRA, PINX1, CTNNA3, CDH13, MACROD2
Aggressiveness in attention deficit hyperactivity disorder	9	3	6.07e-05	0.0224	CPNE4, CSMD1, NTM
Cognitive ability	150	8	7.4e-05	0.0252	LRP1B, ATXN1, MSRA, CACNB2, CTNNA3, MAML2, NTM, CDH13
Anthracycline-induced cardiotoxicity in early breast cancer	10	3	8.61e-05	0.0255	PRUNE2, CDH13, CA10
Coronary artery calcified atherosclerotic plaque (90 or 130 HU threshold) in type 2 diabetes	26	4	8.65e-05	0.0255	LRP1B, ATXN1, MSRA, STARD9
Central corneal thickness	83	6	0.000114	0.0315	LINC00886, ATXN1, SGCG, FOXO1, LRRK1, CEP112
Body size at age 10	255	10	0.000127	0.033	PDE4B, LRP1B, GNAI2, CPNE4, EBF1, TTC26, CSMD1, MSRA, NTM, MACROD2
Heel bone mineral density	730	18	0.000141	0.0331	NFIA, PLB1, PPP1CB, PCOLCE2, LINC00886, LEKR1, ITK, EBF1, DGKB, NRAP, WNT1, DDN, KMT2D, FOXO1, KLF12, CYFIP1, ERG, ITGB2
Gut microbiota (bacterial taxa	210	9	0.000142	0.0331	USH2A, TNIK, ATXN1, MSRA, DLG2, ANKRD10, UNC13C, STX8, DUXA
Type 2 diabetes	563	15	0.000225	0.0464	VWA5B1, GALNT14, LRP1B, TNIK, NRSN1, DGKB, CSMD1, MSRA, PINX1, DLG2, SOCS2, SGCG, KLF12, SOCS6, INSR
General cognitive ability	178	8	0.000241	0.0464	SEMA3F, GNAT1, PDE4D, ATXN1, DCDC2, KMT2D, MACROD2, ERG
Estrogen level change in anastrozole-treated breast cancer	3	2	0.000248	0.0464	CSMD1, DLG2
Excessive sweating	3	2	0.000248	0.0464	PLB1, PPP1CB
Fish- and plant-related diet	180	8	0.00026	0.0464	CAST, ATXN1, GABBR1, MSRA, PINX1, MTMR9, ARID2, CDH13
Brain morphology (MOSTest)	1049	22	0.000262	0.0464	CMPK1, ROR1, ANKRD44, SEMA3F, GNAT1, GNAI2, LSMEM2, IFRD2, HYAL2, TUSC2, RASSF1, ZMYND10, TNIK, AFAP1, PDE4D, GABBR1, MSRA, PINX1, MTMR9, DLG2, STX8, CEP112
Bipolar disorder	511	14	0.000275	0.0468	NFIA, TMEM108, FSTL5, MSRA, CACNB2, DDN, RHEBL1, SGCG, CYFIP1, STARD9, CDAN1, TTBK2, CD276, CDH13
